# Supplementary material for: Association between vitamin D deficiency and health-related quality of life in patients with chronic kidney disease from the KNOW-CKD study
Source: PLoS One. 2017 Apr 27;12(4):e0174282. doi: 10.1371/journal.pone.0174282 (PMC5407618; doi:10.1371/journal.pone.0174282)
Supplement: S1 File — (XLSX) [file pone.0174282.s001.xlsx]

## Sheet: Sheet1
BASE_CR	BASE_GFR	STAGE	BMI1_WT	BMI1_HT	BMI1	WBC	NEUT	PLT	HG	HCT	RETI	CRET	C_SBP	C_DBP	C_CRP1	C_WORK	C_FM	C_SMK	VAL_VIT_D	C_QOL	qol_CKD1	qol_CKD2	qol_CKD3	qol_CKD4	qol_CKD5	qol_CKD6	qol_CKD7	qol_CKD8	qol_CKD9	qol_CKD10	qol_CKD11	SF_PF	SF_RP	SF_P	SF_GH	SF_EW	SF_RE	SF_SF	SF_EN	KDCS	PCS	MCS
2.57	24.71	5	59.5	165	21.9	7000	57.2	190	10.7	32.2	1.9	1.4	134	90	0.066	2=Unemployed	2	3=Former	32.48	Done	77	50	0	75	82	100	73	50	94	67	67	65	100	65	45	60	100	100	55	66.818	68.75	78.75
2.82	22.33	5	58	173	19.4	4900	70	142	7.7	23.2	0.9	0.5	87	49	0.375	2=Unemployed	3	3=Former	29.36	Done	84	50	50	100	62	54	82	100	44	54	67	35	0	90	40	52	0	38	40	67.909	41.25	32.5
0.79	73.5	2	54	149	24.3	7500	58.8	221	14.7	43.1	1.4	1.3	123	82	0.048	2=Unemployed	4	1=Never	11.63	Not Done	.	.	.	.	.	.	.	.	.	.	.	.	.	.	.	.	.	.	.	.	.	.
0.57	106.12	1	65	159	25.7	6500	55.5	243	13.4	39.8	1.2	1.1	130	69	0.093	2=Unemployed	2	1=Never	15.54	Done	73	0	0	75	78	73	52	67	56	73	67	75	100	63	30	48	100	88	45	55.818	67	70.25
1.92	28.78	5	49	153	20.9	4700	53.1	183	10.3	30.5	0.9	0.6	111	72	0.053	1=Employed	6	1=Never	21.4	Done	84	100	100	25	91	87	85	17	94	93	50	100	75	100	30	52	100	100	45	75.091	76.25	74.25
2.53	26.03	5	72	168	25.5	8700	61.5	235	12.5	37.1	1.1	0.9	121	72	0.07	1=Employed	4	1=Never	22.06	Done	86	50	100	38	100	100	100	50	100	93	100	80	100	100	60	68	67	50	55	83.364	85	60
1.8	30.43	4	94	161	36.3	10400	65.3	217	12.7	37	2.3	1.9	127	63	0.327	2=Unemployed	5	1=Never	16.51	Done	73	50	50	88	53	73	78	50	63	87	100	85	50	80	50	60	100	88	40	69.545	66.25	72
1.92	27.99	5	56	158	22.4	7400	71.1	203	12.4	35.9	1.9	1.5	126	77	0.037	2=Unemployed	4	1=Never	22.16	Done	91	50	100	100	91	100	90	67	81	100	100	95	100	78	40	76	100	88	60	88.182	78.25	81
1.82	27.54	5	53	153	22.6	10600	58.1	262	12.6	36.5	1.7	1.4	135	90	0.184	2=Unemployed	1	1=Never	13.99	Done	93	50	0	100	96	87	73	100	69	87	100	95	100	90	40	68	100	100	45	77.727	81.25	78.25
3.97	15	5	63	161	24.3	7200	80.2	170	10.8	31.2	0.5	0.3	152	90	0.042	1=Employed	2	1=Never	23.19	Done	61	100	0	100	53	93	68	100	38	87	67	45	0	35	30	56	0	62	15	69.727	27.5	33.25
1.67	45.79	3	58	170	20.1	6300	50.9	174	14.7	43	0.3	0.3	110	65	0.056	1=Employed	1	1=Never	15.58	Done	100	100	0	87	100	100	68	67	63	87	67	100	0	100	65	60	100	100	60	76.273	66.25	80
0.84	96.72	1	72	170	24.9	7500	52.7	196	15.6	46.3	0.9	0.9	126	90	0.019	1=Employed	4	3=Former	12.11	Not Done	.	.	.	.	.	.	.	.	.	.	.	.	.	.	.	.	.	.	.	.	.	.
1.2	66.72	2	59	163	22.2	5400	57.5	212	12	34.8	0.9	0.7	132	92	0.018	1=Employed	4	3=Former	23.06	Done	82	100	88	75	91	80	85	67	75	53	100	95	100	100	35	72	100	75	45	81.455	82.5	73
1.12	51.92	3	64.5	152	27.9	4500	71.8	178	11.6	32.4	2.3	1.7	105	67	0.293	1=Employed	5	1=Never	12.19	Done	100	100	0	100	100	100	75	50	88	67	100	100	100	90	50	72	100	100	40	80	85	78
1.3	56.31	3	71	168	25.2	5000	40	181	14.1	39.3	1.2	1	126	80	0.054	1=Employed	3	3=Former	19.82	Done	93	100	100	100	100	100	55	67	100	67	100	100	100	100	75	60	100	100	50	89.273	93.75	77.5
0.85	72.33	2	54	169	18.9	7500	68.7	216	13.6	38.6	1.4	1.2	112	65	0.017	1=Employed	3	1=Never	17.83	Done	91	100	0	50	96	100	60	50	75	67	17	90	75	68	35	48	67	100	40	64.182	67	63.75
1.95	34.49	4	78	170.5	26.8	5800	57.9	171	13	37	1	0.8	120	79	0.036	2=Unemployed	3	1=Never	18.87	Done	100	50	0	100	100	100	95	83	100	80	67	100	100	100	70	60	100	100	70	79.545	92.5	82.5
0.7	113.54	1	68	168.1	24.1	7300	52.5	157	16.3	47.4	1	1.1	122	84	0.043	2=Unemployed	2	3=Former	14.6	Done	93	50	38	75	90	100	65	50	69	60	67	95	100	100	60	56	100	100	70	68.818	88.75	81.5
1.62	33.63	4	51	150	22.7	5200	57.8	205	12.3	35.5	2	1.6	113	63	0.115	2=Unemployed	3	1=Never	12.97	Done	100	50	100	63	100	93	100	67	100	73	50	100	100	100	80	80	100	100	90	81.455	95	92.5
3.61	13.57	6	61	158	24.4	4700	32.1	193	11.4	34.2	1.4	1.1	123	83	0.014	2=Unemployed	99	1=Never	15.38	Done	45	0	100	100	81	60	10	50	13	40	83	65	0	53	0	48	0	25	20	52.909	29.5	23.25
1.82	38.73	4	70	159.8	27.4	10800	64	272	15.2	43.9	1.5	1.5	137	92	0.116	1=Employed	1	3=Former	17.6	Done	64	100	0	88	72	27	20	33	19	60	67	50	75	100	15	56	100	75	45	50	60	69
1.58	45.76	3	68	167	24.4	7400	62	269	10.8	31.2	2.3	1.6	121	84	0.346	1=Employed	1	2=Current	14.04	Done	95	50	0	100	96	100	90	50	100	67	67	45	75	53	45	52	100	88	50	74.091	54.5	72.5
1.06	71.51	2	84	168	29.8	7800	64.2	262	13.5	39.4	1	0.9	142	90	0.334	2=Unemployed	2	1=Never	22.36	Done	94	100	100	100	100	93	67	100	100	80	67	65	100	45	40	52	100	100	65	91	62.5	79.25
2.4	27.85	5	74	167	26.5	5200	69.5	164	10.8	31	1.4	1	130	67	0.024	1=Employed	2	3=Former	21.27	Done	80	100	50	75	72	87	100	100	100	67	100	75	75	90	30	72	100	63	30	84.636	67.5	66.25
1.58	33.83	4	58	160	22.7	8300	71.2	182	12.3	36.2	1.1	0.9	138	90	0.063	2=Unemployed	4	1=Never	14.86	Done	82	0	0	100	69	60	48	67	13	73	83	90	75	100	35	48	100	100	70	54.091	75	79.5
1.88	35.76	4	71	166	25.8	7000	57.9	260	11.9	35.3	1.2	0.9	112	63	0.411	2=Unemployed	2	3=Former	23.5	Done	64	50	0	75	50	80	50	50	50	80	67	60	75	68	35	64	100	75	30	56	59.5	67.25
0.89	67.98	2	52	156	21.4	9400	62.7	361	11.9	34.4	2.7	2.1	113	76	1.17	1=Employed	3	1=Never	19.88	Done	66	100	38	75	91	87	68	50	100	80	67	85	0	58	20	56	33	63	15	74.727	40.75	41.75
1.72	31.26	4	56	156	23	6400	74	239	9.6	30.3	0.7	0.5	129	80	0.029	1=Employed	2	1=Never	18.67	Done	84	50	100	75	97	87	75	67	94	67	67	95	100	80	70	68	0	75	65	78.455	86.25	52
2.24	22.3	5	57	152	24.7	6400	74	239	9.6	30.3	0.7	0.5	120	71	0.029	2=Unemployed	2	1=Never	13.73	Done	89	0	0	50	79	100	100	50	100	100	83	60	100	68	30	80	100	100	85	68.273	64.5	91.25
3.59	17.05	5	73	165	26.8	6300	62.4	168	11.3	32	1.7	1.2	147	90	0.014	2=Unemployed	2	3=Former	13.67	Done	93	50	0	100	100	100	85	50	100	73	67	95	100	90	70	64	100	100	65	74.364	88.75	82.25
2.2	22.93	5	45	170	15.6	4900	62	153	10.9	31.7	0.7	0.5	99	63	0.047	2=Unemployed	3	1=Never	16.22	Done	89	0	0	75	94	87	90	33	50	73	67	80	100	45	10	52	67	63	40	59.818	58.75	55.5
4.28	10.53	6	58	161	22.4	4900	52.3	154	8.8	26.2	0.9	0.5	132	90	0.014	2=Unemployed	2	1=Never	15.95	Done	52	50	0	88	72	40	55	100	75	40	67	70	0	100	35	52	100	63	40	58.091	51.25	63.75
1.95	34.59	4	70	174	23.1	7800	62.7	178	14.6	41.4	1.3	1.2	95	60	0.146	1=Employed	2	3=Former	19.28	Done	100	50	100	100	100	93	70	100	100	93	100	100	100	100	65	100	100	100	70	91.455	91.25	92.5
3.12	20.05	5	83	169	29.1	7800	56	297	12.3	35.6	1	0.8	139	80	0.813	1=Employed	5	3=Former	27.17	Done	91	100	50	88	88	93	75	33	63	73	67	65	50	100	35	56	100	88	50	74.636	62.5	73.5
4.43	14.71	6	73	175	23.8	5900	65.3	244	11.4	32.5	1.3	0.9	154	90	0.014	1=Employed	3	3=Former	13.31	Done	93	100	88	63	81	67	88	33	38	60	67	90	50	100	30	44	67	75	65	70.727	67.5	62.75
2.01	24.71	5	48	150	21.3	6800	58.3	344	9.6	27.6	1.6	1	154	90	0.03	2=Unemployed	2	1=Never	12.3	Done	80	50	0	100	56	73	95	67	25	60	67	65	0	33	20	52	0	75	40	61.182	29.5	41.75
1.91	26.45	5	55	155	22.9	5900	75.2	222	12	34.8	1.3	1	149	90	0.02	2=Unemployed	5	1=Never	22.99	Done	77	0	0	63	89	87	80	50	75	80	100	95	100	68	30	76	100	100	35	63.727	73.25	77.75
1.46	50.7	3	67	164	24.9	9200	62	162	13.2	39	1.1	1	134	65	0.064	2=Unemployed	5	3=Former	39.36	Done	91	50	100	100	100	100	80	67	94	73	83	90	25	68	55	60	67	75	40	85.273	59.5	60.5
1.54	34.02	4	52	158	20.8	7200	68.4	289	10.8	31.2	1.5	1	135	90	0.186	2=Unemployed	3	1=Never	8.9	Done	89	50	0	63	68	80	63	50	56	67	67	60	100	58	25	68	33	63	60	59.364	60.75	56
2.09	35.35	4	76	175	24.8	8500	57.3	288	11.8	32.5	3.2	2.3	94	57	0.048	1=Employed	5	3=Former	25.9	Done	100	100	100	100	96	100	62	50	62	80	83	95	100	100	45	84	100	100	60	84.818	85	86
2.02	35.9	4	71	170	24.6	4700	60.9	140	11.5	32.4	1.5	1.1	116	80	0.02	1=Employed	5	2=Current	15.01	Done	64	100	100	50	97	87	65	33	75	87	67	85	100	70	30	56	100	100	40	75	71.25	74
1.02	77.63	2	70	165	25.7	7700	65.2	262	16.2	46.4	2	2.1	130	77	0.927	1=Employed	3	3=Former	18.12	Done	75	50	0	75	93	86	100	66	93	66	16	95	75	67	40	48	66	75	60	65.455	69.25	62.25
1.51	45.78	3	62	167	22.2	8200	55.9	180	12.8	37.8	2.5	2.1	118	63	0.09	1=Employed	7	3=Former	27.39	Done	82	50	0	100	88	73	85	67	88	40	83	35	75	100	65	80	0	88	60	68.727	68.75	57
1.49	49.92	3	76	171	26	7800	50.4	224	17.1	49.7	0.8	0.9	97	68	0.102	1=Employed	4	2=Current	22.72	Done	100	100	100	63	97	100	93	67	94	60	67	90	75	100	55	60	100	88	55	85.545	80	75.75
1.54	33.3	4	70	157	28.4	4500	48.3	118	10.5	31.5	1.9	1.3	105	79	0.081	2=Unemployed	5	1=Never	15.93	Done	91	50	0	100	97	100	70	50	94	67	83	70	100	100	45	84	100	100	45	72.909	78.75	82.25
3.1	20.45	5	59	167	21.2	7300	66.3	259	11	32.4	1.5	1.1	118	64	0.017	2=Unemployed	4	1=Never	44.95	Done	95	50	100	25	100	100	95	67	100	94	100	100	100	100	100	88	100	100	80	84.182	100	92
3.3	18.79	5	.	.	.	.	.	.	.	.	.	.			.	1=Employed	.		.		.	.	.	.	.	.	.	.	.	.	.	.	.	.	.	.	.	.	.	.	.	.
3.29	21.16	5	84	178	26.5	9100	59.3	277	14.1	41.8	1.8	1.7	123	80	0.17	1=Employed	5	3=Former	10.37	Done	91	100	100	50	100	73	85	50	81	93	67	95	100	100	60	88	100	100	75	80.909	88.75	90.75
1.72	39.98	4	65	168	23	6900	56.3	170	11.4	33.8	0.6	0.5	137	90	0.025	1=Employed	7	2=Current	21.48	Done	68	100	75	75	88	73	80	50	75	67	67	80	100	100	40	64	100	88	35	74.364	80	71.75
1.23	58.69	3	85	178	26.8	6200	60.1	220	12.7	37.1	1.7	1.4	125	80	0.918	2=Unemployed	2	3=Former	24.79	Not Done	.	.	.	.	.	.	.	.	.	.	.	.	.	.	.	.	.	.	.	.	.	.
3.35	18.58	5	60	174	19.8	8800	68.2	240	10.4	30.7	1.6	1.1	157	96	0.578	2=Unemployed	2	3=Former	14.15	Done	77	0	0	100	97	100	100	67	88	67	17	50	50	100	45	60	100	88	50	64.818	61.25	74.5
0.61	97.25	1	60	152	26	4200	61	200	13.4	40.8	0.9	0.8	123	73	0.117	2=Unemployed	5	1=Never	19.07	Done	88	50	25	63	90	100	63	67	100	100	67	75	100	68	15	44	100	100	50	73.909	64.5	73.5
4.17	12.22	6	51	156	21	8300	46.6	357	10.3	30.3	3.5	2.4	121	63	0.016	1=Employed	7	1=Never	10.03	Done	70	50	0	63	56	87	45	33	19	60	33	85	50	80	20	28	0	75	20	46.909	58.75	30.75
0.67	93.94	1	53	157	21.5	4000	50.2	189	13.8	39.4	1.2	1.1	125	80	0.016	2=Unemployed	3	1=Never	16.78	Done	84	50	100	88	100	100	63	33	100	60	100	100	100	90	60	64	100	100	25	79.818	87.5	72.25
2.78	17.76	5	79	160	30.9	8800	72	312	10.1	29.6	1.5	1	109	63	0.325	2=Unemployed	8	1=Never	20.31	Done	98	0	0	75	97	80	60	50	75	53	100	100	100	100	65	64	100	88	65	62.545	91.25	79.25
2.52	20.2	5	72	158	28.8	11500	71.7	223	11.9	35.4	2.8	2.2	148	96	0.151	2=Unemployed	4	1=Never	11.32	Done	77	0	50	75	69	80	60	34	50	67	67	75	0	68	10	56	0	75	50	57.182	38.25	45.25
1.62	44.97	4	75	180	23.1	7100	55.9	190	15	43.9	0.7	0.7	122	77	0.29	1=Employed	4	3=Former	14.34	Done	89	100	88	100	88	100	63	100	75	87	67	95	100	90	70	56	100	100	60	87	88.75	79
2.01	25.18	5	64	147	29.6	6600	59.1	178	9.9	27.7	2.4	1.5	110	63	2.21	2=Unemployed	4	1=Never	26.9	Not Done	.	.	.	.	.	.	.	.	.	.	.	.	.	.	.	.	.	.	.	.	.	.
1.78	30.05	4	64	160	25	5800	49.5	216	12.4	35.2	0.9	0.7	115	63	0.038	1=Employed	2	1=Never	10.33	Done	77	50	100	100	100	93	48	33	63	67	50	75	75	65	20	36	100	75	50	71	58.75	65.25
1.38	39.69	4	57	158	22.8	5600	67.3	204	12.4	37.2	1.1	0.9	165	109	0.135	1=Employed	5	1=Never	17.08	Done	89	100	0	75	93	100	43	50	6	60	67	95	100	100	20	28	100	100	35	62.091	78.75	65.75
1.02	74.25	2	72	173	24.1	6600	50.8	259	16.2	48.3	0.7	0.8	121	85	0.026	1=Employed	2	3=Former	28.94	Done	95	50	0	75	88	100	93	67	63	80	83	95	100	100	35	68	100	100	60	72.182	82.5	82
0.86	94.13	1	53	168	18.8	11400	61.9	202	16.1	45.9	1.7	1.7	129	89	0.016	1=Employed	5	2=Current	10.85	Not Done	.	.	.	.	.	.	.	.	.	.	.	.	.	.	.	.	.	.	.	.	.	.
1.04	72.6	2	76	168	26.9	6700	52.3	221	16.3	47.6	2.3	2.4	123	84	0.131	2=Unemployed	3	3=Former	15	Done	100	100	100	100	100	93	75	100	100	87	67	100	100	80	55	64	100	75	75	92.909	83.75	78.5
2.63	24.97	5	70	168	24.8	11200	77.2	211	11.4	33.4	1.5	1.1	125	82	0.104	2=Unemployed	1	2=Current	25.76	Done	45	0	0	75	43	67	25	50	100	73	50	65	0	68	20	68	0	50	25	48	38.25	35.75
1.52	34.88	4	69	158	27.6	5900	49.2	266	11.8	35.4	1.3	1	114	78	0.029	1=Employed	4	1=Never	32.82	Not Done	.	.	.	.	.	.	.	.	.	.	.	.	.	.	.	.	.	.	.	.	.	.
1.71	41.18	4	67	169	23.5	5700	65.8	264	9.1	27.5	2.3	1.4	123	86	0.04	1=Employed	8	3=Former	11.9	Done	91	100	0	50	82	93	90	33	63	93	67	85	0	100	35	72	0	100	40	69.273	55	53
0.81	102.59	1	79	173	26.4	6800	50.5	185	15.8	42.8	0.4	0.4	139	98	0.058	1=Employed	4	3=Former	13	Not Done	.	.	.	.	.	.	.	.	.	.	.	.	.	.	.	.	.	.	.	.	.	.
1.21	59.29	3	83	168	29.4	6300	63.9	221	11.8	36.1	1.1	0.9	116	69	3.31	2=Unemployed	1	3=Former	16.79	Done	80	0	0	75	96	87	73	67	50	40	33	85	100	90	30	60	100	88	55	54.636	76.25	75.75
0.6	108.11	1	46	157	18.7	10000	57.5	322	14.6	45.3	1.3	1.3	101	66	0.016	1=Employed	4	1=Never	.	Done	66	100	88	75	91	93	45	0	63	100	100	95	25	80	75	80	67	100	80	74.636	68.75	81.75
0.82	96.5	1	89	170	30.8	6500	51.7	253	14.2	41.6	1.5	1.4	109	57	0.058	1=Employed	4	2=Current	14.45	Not Done	.	.	.	.	.	.	.	.	.	.	.	.	.	.	.	.	.	.	.	.	.	.
1.5	34.96	4	58	155	24.1	6900	32.7	165	10.9	32.5	0.6	0.4	146	80	0.4	2=Unemployed	2	1=Never	.	Done	98	0	63	63	100	100	75	67	100	100	67	90	100	100	85	100	100	100	60	75.727	93.75	90
1.27	59.79	3	67	167	24	9000	69.7	90	11.7	34.3	2	1.5	106	76	.	1=Employed	4	3=Former	21.88	Done	98	100	100	75	100	100	70	50	75	80	67	90	100	100	25	68	100	100	60	83.182	78.75	82
1.2	68.9	2	82	168	29.1	5500	53.8	246	13.5	38.9	1.4	1.2	119	79	0.21	1=Employed	4	2=Current	11.76	Done	57	100	0	75	50	67	40	50	69	73	67	75	50	45	20	44	34	50	15	58.909	47.5	35.75
1.24	58.51	3	83	171	28.4	5800	54.8	221	13	38.5	2.1	1.8	131	71	0.09	1=Employed	2	3=Former	11.68	Done	93	50	50	75	97	100	95	50	100	87	6	75	100	100	80	64	100	75	50	73	88.75	72.25
0.65	126.62	1	83	176	26.8	5400	37.6	215	14.6	42.4	1.7	1.6	126	72	0.05	1=Employed	5	3=Former	27.83	Done	86	50	0	100	93	53	95	100	56	53	67	100	100	45	5	36	100	63	15	68.455	62.5	53.5
1.81	37.81	4	65	170	22.5	8900	61.2	176	16.6	48.7	1.4	1.5	174	89	0.27	1=Employed	5	2=Current	15.16	Done	95	50	0	75	100	100	60	50	75	67	67	100	100	100	50	52	100	75	50	67.182	87.5	69.25
1.21	62.03	2	68	160	26.6	9400	72.5	230	16.1	45.7	1.6	1.6	130	88	1.25	1=Employed	4	1=Never	22.17	Done	100	50	63	100	100	73	65	100	100	80	83	85	100	100	10	80	100	100	50	83.091	73.75	82.5
2.12	23.31	5	46	150	20.4	8900	58.8	235	9.5	28	1.1	0.7	121	68	0.02	2=Unemployed	2	1=Never	15.74	Done	73	0	0	100	46	100	58	84	6	87	100	75	100	58	10	52	100	50	30	59.455	60.75	58
0.93	64.62	2	47	150	20.9	9100	81.4	382	13.6	40.3	1.5	1.3	128	68	0.01	2=Unemployed	2	1=Never	10.6	Not Done	.	.	.	.	.	.	.	.	.	.	.	.	.	.	.	.	.	.	.	.	.	.
1.63	42.41	4	63	170	21.8	4700	65.1	232	11.6	33.1	3.1	2.3	132	67	0.11	1=Employed	2	1=Never	18.36	Not Done	.	.	.	.	.	.	.	.	.	.	.	.	.	.	.	.	.	.	.	.	.	.
1.94	34.8	4	80	165	29.4	3600	64	132	7.8	22.7	1	0.5	150	90	0.48	2=Unemployed	2	1=Never	4.4	Not Done	.	.	.	.	.	.	.	.	.	.	.	.	.	.	.	.	.	.	.	.	.	.
1.99	25.83	5	56	158	22.4	7100	64.6	321	12.1	34.5	1.6	1.2	141	75	0.1	2=Unemployed	5	1=Never	14.79	Not Done	.	.	.	.	.	.	.	.	.	.	.	.	.	.	.	.	.	.	.	.	.	.
3.39	13.44	6	72	163	27.1	3300	50.5	161	9.4	26.6	0.6	0.4	77	50	0.08	2=Unemployed	1	1=Never	12.23	Not Done	.	.	.	.	.	.	.	.	.	.	.	.	.	.	.	.	.	.	.	.	.	.
0.68	120.63	1	56	174	18.5	7500	46.6	280	16	46.5	0.8	0.8	129	94	0.12	1=Employed	4	2=Current	10.2	Not Done	.	.	.	.	.	.	.	.	.	.	.	.	.	.	.	.	.	.	.	.	.	.
0.95	78.38	2	71	160	27.7	3400	41.8	184	15.5	44.1	0.9	0.9	112	70	0.02	2=Unemployed	3	1=Never	5.54	Done	95	50	88	75	88	80	75	67	94	87	100	95	100	100	50	80	100	100	55	81.727	86.25	83.75
0.87	66.19	2	53	157.5	21.4	6300	41.4	238	12.9	38.8	0.5	0.4	116	74	0.09	2=Unemployed	3	1=Never	13.06	Done	89	50	0	75	100	93	63	83	94	80	67	95	100	78	45	72	100	100	60	72.182	79.5	83
2.23	29.19	5	63	154	26.6	8800	60.6	169	9.7	27.9	2.6	1.6	158	96	0.32	1=Employed	2	3=Former	14.31	Not Done	.	.	.	.	.	.	.	.	.	.	.	.	.	.	.	.	.	.	.	.	.	.
2.02	36.23	4	84	173	28.1	6700	65	192	14.3	41.1	1.2	1.1	146	96	5.45	1=Employed	4	3=Former	9.03	Done	98	100	100	75	100	100	68	50	75	53	0	85	100	55	65	68	100	63	55	74.455	76.25	71.5
5.44	10.72	6	62	160	24.2	4800	66.5	176	8.9	26.6	0.7	0.4	127	86	0.01	2=Unemployed	4	3=Former	5.77	Done	57	0	0	88	66	33	73	67	0	53	67	70	0	13	60	36	0	38	15	45.818	35.75	22.25
1.23	49.69	3	50	165	18.4	6500	25.7	185	10.9	33.2	0.7	0.5	122	86	0.01	1=Employed	5	1=Never	9.56	Done	77	0	25	50	78	93	80	50	75	80	67	90	75	65	30	40	100	63	30	61.364	65	58.25
0.86	65.43	2	65	150	28.9	7100	45	194	12.3	36.7	1.5	1.2	113	74	0.1	2=Unemployed	5	1=Never	13.96	Done	64	0	0	50	100	60	35	33	44	67	67	40	25	58	5	56	100	50	50	47.273	32	64
0.97	60.31	2	.	.	.	.	.	.	.	.	.	.			.		.		5.04		.	.	.	.	.	.	.	.	.	.	.	.	.	.	.	.	.	.	.	.	.	.
1.61	43.15	4	68	169	23.8	5700	52.1	236	9.4	27.6	2.6	1.6	157	96	0.18	1=Employed	2	2=Current	27.99	Done	68	100	38	100	86	100	75	100	44	100	100	70	0	90	30	64	33	88	30	82.818	47.5	53.75
1.57	47	3	90	170	31.1	7700	71.3	233	16.6	48.2	1.7	1.8	127	68	0.1	1=Employed	4	1=Never	23.38	Not Done	.	.	.	.	.	.	.	.	.	.	.	.	.	.	.	.	.	.	.	.	.	.
1.67	40.42	4	65	163	24.5	11100	64.7	227	12.5	37.8	3.3	2.8	112	54	0.03	1=Employed	2	1=Never	6.14	Not Done	.	.	.	.	.	.	.	.	.	.	.	.	.	.	.	.	.	.	.	.	.	.
0.6	104.57	1	54	153	23.1	4200	54.1	247	14	43.7	1.3	1.3	128	86	0.12	1=Employed	2	1=Never	16.42	Not Done	.	.	.	.	.	.	.	.	.	.	.	.	.	.	.	.	.	.	.	.	.	.
2.24	21.74	5	47	150	20.9	7800	56.8	203	10.6	32.5	1.8	1.3	132	72	0.04	2=Unemployed	2	1=Never	23.77	Done	68	50	0	88	94	60	65	50	69	100	50	60	75	45	20	60	100	75	50	63.091	50	71.25
0.41	161.06	1	61	159	24.1	7800	53.2	308	13.8	40.7	1.2	1.1	114	64	0.09	2=Unemployed	2	1=Never	12.86	Not Done	.	.	.	.	.	.	.	.	.	.	.	.	.	.	.	.	.	.	.	.	.	.
1.7	40.04	4	51	170	17.6	6000	62.9	194	13.9	39.5	2	1.8	74	45	0.07	2=Unemployed	2	3=Former	25.85	Not Done	.	.	.	.	.	.	.	.	.	.	.	.	.	.	.	.	.	.	.	.	.	.
2.68	25.9	5	47	162	17.9	10700	75	360	11	31.8	0.5	0.4	121	72	0.26	2=Unemployed	4	3=Former	14.75	Done	75	50	0	100	50	67	55	50	13	73	67	50	0	68	5	44	0	63	15	54.545	30.75	30.5
1.64	33.03	4	64	158	25.6	7700	66.7	344	10.9	32.9	1.5	1.1	155	85	0.02	2=Unemployed	4	1=Never	5.41	Not Done	.	.	.	.	.	.	.	.	.	.	.	.	.	.	.	.	.	.	.	.	.	.
5.01	12.37	6	62	162	23.6	8000	64.2	220	9.4	26.7	2	1.2	133	66	0.25	2=Unemployed	4	3=Former	16.46	Not Done	.	.	.	.	.	.	.	.	.	.	.	.	.	.	.	.	.	.	.	.	.	.
1.28	42.54	4	95	154.5	39.8	11500	65.3	424	12.8	38.7	0.9	0.8	155	105	2	2=Unemployed	2	1=Never	4.88	Not Done	.	.	.	.	.	.	.	.	.	.	.	.	.	.	.	.	.	.	.	.	.	.
1.91	30.08	4	47	148	21.5	5800	75.6	251	11.5	34.3	0.9	0.7	129	84	0.07	1=Employed	3	1=Never	15.09	Done	100	100	0	100	100	67	90	83	94	93	100	100	100	100	65	92	100	100	85	84.273	91.25	94.25
0.85	97.92	1	74	180	22.8	10000	62.4	302	15.6	45.8	1	1	128	84	6.8	1=Employed	1	3=Former	18.28	Not Done	.	.	.	.	.	.	.	.	.	.	.	.	.	.	.	.	.	.	.	.	.	.
1.28	43.46	4	69	155	28.7	7600	52.6	306	14.2	41.5	1.6	1.5	117	75	0.04	2=Unemployed	3	1=Never	15.16	Done	95	50	100	63	94	100	100	50	69	73	50	95	100	100	60	44	100	100	40	76.727	88.75	71
1.78	32.63	4	66.5	160	26	8000	93.7	247	9.5	28	1.4	0.9	142	76	0.36	2=Unemployed	2	1=Never	10.88	Done	89	0	75	100	81	93	90	100	100	80	83	90	100	80	55	68	67	100	60	81	81.25	73.75
1.03	77.08	2	58	165	21.3	7600	66.3	153	15.5	45.6	0.8	0.8	125	79	0.03	1=Employed	4	1=Never	9.36	Not Done	.	.	.	.	.	.	.	.	.	.	.	.	.	.	.	.	.	.	.	.	.	.
1.01	81.82	2	94.5	183	28.2	5300	56.8	176	14.7	44.8	1.1	1.1	126	83	0.05	1=Employed	4	3=Former	13.81	Not Done	.	.	.	.	.	.	.	.	.	.	.	.	.	.	.	.	.	.	.	.	.	.
0.78	75.34	2	70	158	28	11300	57.8	163	13.6	38.9	2	1.7	128	77	0.05	2=Unemployed	2	1=Never	14.3	Not Done	.	.	.	.	.	.	.	.	.	.	.	.	.	.	.	.	.	.	.	.	.	.
1.3	56.9	3	57	175	18.6	3900	63.9	161	15.4	45.3	0.9	0.9	123	77	0.03	1=Employed	5	2=Current	12.61	Done	91	100	100	75	84	73	70	67	50	67	83	95	100	88	35	96	100	100	85	78.182	79.5	95.25
1.08	69.98	2	63	161	24.3	5400	38.7	207	13.8	40.8	1.4	1.3	111	70	0.14	1=Employed	4	1=Never	8.71	Done	100	100	100	75	100	80	65	83	100	53	67	95	100	100	40	88	100	100	70	83.909	83.75	89.5
2.89	22.71	5	70	170	24.2	7200	58.7	138	13.1	39.3	.	.	191	128	0.04	1=Employed	3	3=Former	19.15	Done	100	100	100	50	100	100	68	50	69	100	100	100	100	100	35	60	100	100	50	85.182	83.75	77.5
1	90.32	1	60	180	18.5	4300	58.2	191	12.7	37.4	.	.	.	.	0.06	1=Employed	5	1=Never	.	Done	98	100	0	88	81	87	95	50	69	67	100	95	100	100	40	68	100	88	55	75.909	83.75	77.75
2.33	21.94	5	70	170	24.2	8500	64.3	265	11.2	33.5	3	2.2	159	92	1.25	2=Unemployed	4	1=Never	8.91	Done	45	0	0	100	50	87	85	100	19	60	67	75	25	40	10	28	33	38	5	55.727	37.5	26
0.54	117.21	1	53	156	21.8	5900	42.9	308	13.5	38.1	2.2	1.9	115	74	0.1	2=Unemployed	5	1=Never	10.13	Done	100	50	100	38	97	100	63	67	81	100	100	95	100	68	55	88	100	100	60	81.455	79.5	87
0.99	75.87	2	75	175	24.5	11200	72.2	347	13.3	37.2	1.3	1.1	156	81	0.05	2=Unemployed	4	1=Never	5.42	Done	89	50	50	75	100	100	80	67	75	93	67	90	100	0	60	84	100	100	70	76.909	62.5	88.5
2.47	27.23	5	67	173	22.4	9100	68.4	349	11.7	35.7	0.9	0.7	140	91	0.04	1=Employed	1	2=Current	5.09	Done	55	0	0	50	44	40	35	17	19	67	33	90	25	45	15	40	33	63	35	32.727	43.75	42.75
2.48	28.08	5	73	168	25.9	7800	60.2	244	9.4	28.7	1.1	0.7	125	72	0.02	1=Employed	4	2=Current	7.2	Done	98	100	75	63	88	87	65	50	31	80	67	100	100	100	25	76	67	88	25	73.091	81.25	64
1.01	53.58	3	70	155	29.1	4000	52.8	146	11.4	33.9	2.8	2.1	99	63	0.04	2=Unemployed	6	1=Never	4.83	Done	52	0	0	75	75	53	50	50	38	67	67	15	0	33	10	48	0	25	30	47.909	14.5	25.75
1.16	48.33	3	55	169	19.3	6500	69.9	178	12	36.3	1.6	1.3	129	79	0.35	2=Unemployed	4	2=Current	48.5	Not Done	.	.	.	.	.	.	.	.	.	.	.	.	.	.	.	.	.	.	.	.	.	.
3.52	18.22	5	69	168	24.4	5800	64.3	193	10.3	32	1.8	1.3	162	100	0.09	1=Employed	4	1=Never	9.2	Done	91	100	0	75	97	100	100	50	56	73	100	90	100	100	40	68	100	88	65	76.545	82.5	80.25
1.62	47.43	3	66.8	170	23.1	8200	55.5	198	13.8	42	0.9	0.8	156	101	0.07	1=Employed	4	2=Current	8.53	Done	84	100	100	75	100	93	53	83	88	87	67	90	100	100	55	68	100	100	25	84.545	86.25	73.25
1.46	48.01	3	67	168	23.7	7600	62.4	220	12.5	38.6	1.2	1	132	74	0.14	2=Unemployed	3	1=Never	14	Not Done	.	.	.	.	.	.	.	.	.	.	.	.	.	.	.	.	.	.	.	.	.	.
1.4	40.48	4	70	158	28	6200	68.3	208	11.3	31.1	0.7	0.5	129	76	0.07	1=Employed	4	1=Never	6.1	Done	93	100	0	38	88	60	70	50	75	60	67	85	75	58	30	40	67	75	50	63.727	62	58
2.72	23.86	5	61.5	158	24.6	4800	44.7	262	10.7	32.9	.	.	135	66	0.19	1=Employed	2	2=Current	14.8	Not Done	.	.	.	.	.	.	.	.	.	.	.	.	.	.	.	.	.	.	.	.	.	.
0.84	92.9	1	75	174	24.8	5100	61.5	234	14.9	44.6	1.8	1.8	136	83	0.72	2=Unemployed	4	3=Former	17.5	Done	86	50	100	100	100	100	75	50	88	86	100	95	100	45	35	60	33	75	55	85	68.75	55.75
1.75	40.67	4	78	169	27.3	8100	54.3	211	15.8	48.7	1.2	1.3	134	96	0.64	1=Employed	5	1=Never	21.2	Done	98	100	100	50	97	100	88	50	75	93	100	95	100	100	45	72	100	100	55	86.455	85	81.75
2.69	23.65	5	55	169	19.3	8600	71.3	249	9.9	30.7	1.2	0.8	115	68	0.67	1=Employed	6	3=Former	35.8	Done	84	0	63	100	88	93	80	50	38	80	67	80	0	33	30	60	0	75	25	67.545	35.75	40
1.83	39.88	4	84	173	28.1	9000	69.3	210	14.5	42.3	0.7	0.7	120	79	0.03	1=Employed	4	3=Former	15.6	Done	100	100	100	100	97	100	100	100	81	87	67	100	100	100	30	76	100	100	60	93.818	82.5	84
2.2	23.82	5	50.2	149.6	22.4	7600	69.4	174	9.5	28.6	1.9	1.2	163	96	0.02	1=Employed	5	1=Never	4.6	Not Done	.	.	.	.	.	.	.	.	.	.	.	.	.	.	.	.	.	.	.	.	.	.
2.6	24.52	5	64	164	23.8	10000	65.4	251	9.5	30.1	3.1	2.1	125	79	0.6	1=Employed	2	3=Former	7.1	Done	63	50	13	75	50	60	58	50	81	53	33	85	25	43	25	52	0	75	45	53.273	44.5	43
1.97	34.51	4	55	160	21.5	7500	60.3	160	13.2	39.5	1.6	1.4	118	67	0.06	2=Unemployed	3	3=Former	29	Done	100	50	0	63	88	100	100	50	63	80	100	90	100	100	25	88	100	100	60	72.182	78.75	87
1.31	53.79	3	81	168.5	28.5	9400	53.2	176	16.4	50.3	1.3	1.5	111	69	0.11	2=Unemployed	2	1=Never	19.7	Done	100	100	100	100	100	93	100	100	100	93	100	95	100	100	95	64	100	75	70	98.727	97.5	77.25
0.51	125.67	1	59	149	26.6	6300	49.6	254	14.4	43.3	1.8	1.7	125	79	0.04	2=Unemployed	4	1=Never	19.4	Not Done	.	.	.	.	.	.	.	.	.	.	.	.	.	.	.	.	.	.	.	.	.	.
1.64	42.78	4	87	177	27.8	7100	54.1	209	14	42.1	1.8	1.7	112	73	0.04	1=Employed	2	3=Former	22.8	Done	80	0	50	63	94	73	63	50	63	53	67	70	25	45	30	60	0	63	45	59.636	42.5	42
1.61	44.78	4	55	170	19	6200	63.4	238	14.3	43.1	1.9	1.8	144	84	0.02	1=Employed	1	3=Former	21	Done	89	100	100	100	100	100	65	100	100	80	67	90	75	100	50	52	67	100	30	91	78.75	62.25
1.28	56.76	3	68	173	22.7	6500	55.9	166	12.3	39	1.4	1.2	148	69	0.12	1=Employed	4	1=Never	6.6	Done	62	100	25	50	66	80	82	33	44	67	50	50	25	43	40	60	33	75	50	59.909	39.5	54.5
1.64	41.5	4	84	172	28.4	8300	54.7	168	16.1	50.3	1.7	1.9	.	.	0.11	2=Unemployed	5	3=Former	18.7	Done	63	50	38	100	47	67	60	83	50	60	100	55	50	45	30	56	67	75	55	65.273	45	63.25
0.47	134.72	1	57	149	25.7	5300	54.4	164	13.4	39.5	2.7	2.4	111	64	0.27	1=Employed	1	1=Never	5.8	Not Done	.	.	.	.	.	.	.	.	.	.	.	.	.	.	.	.	.	.	.	.	.	.
1.11	53.4	3	58	153	24.8	3500	50.2	144	10.5	31.1	1.2	0.8	118	66	0.05	1=Employed	4	1=Never	16.9	Done	91	50	100	75	94	87	95	50	100	100	67	100	100	100	55	76	100	63	75	82.636	88.75	78.5
1.88	36.19	4	86	172	29.1	7700	63.5	143	16.4	49.6	1.8	2	86	56	0.09	1=Employed	4	3=Former	11.4	Done	95	100	50	100	100	67	78	50	69	73	67	95	75	100	50	84	100	88	60	77.182	80	83
1.29	57.01	3	71	173	23.7	10200	57.7	276	12.5	38.2	1.2	1	140	75	0.05	1=Employed	3	3=Former	13.2	Not Done	.	.	.	.	.	.	.	.	.	.	.	.	.	.	.	.	.	.	.	.	.	.
2.88	23.53	5	67	165	24.6	9930	75	237	10.6	31.1	.	.	155	100	0.03	1=Employed	4	1=Never	31.02	Done	89	100	63	100	91	93	30	67	100	73	67	95	100	100	25	68	100	100	30	79.364	80	74.5
2.1	34.48	4	73	166	26.5	7470	61.1	191	12.8	36.3	.	.	143	80	.	1=Employed	1	2=Current	17.33	Done	52	100	25	75	75	93	58	50	31	87	33	70	100	55	5	52	100	100	20	61.727	57.5	68
1.66	46.11	3	73	172	24.7	6570	44.4	180	16.6	45.8	1.9	1.9	112	72	0.04	1=Employed	3	1=Never	13.48	Done	66	100	75	75	88	93	68	50	50	60	67	95	100	100	5	44	100	63	30	72	75	59.25
1.76	46.68	3	75	174	24.8	8150	51.4	245	11.8	35	1.1	0.9	134	78	0.03	1=Employed	3	1=Never	13.24	Done	95	100	0	50	88	100	70	33	75	80	67	95	100	100	50	52	100	100	50	68.909	86.25	75.5
1.26	65.51	2	72	177	23	8570	58.3	358	13.6	39.3	1.6	1.4	157	85	0.43	1=Employed	1	2=Current	14.91	Done	93	100	75	75	100	93	78	83	100	80	67	95	100	90	65	72	100	100	45	85.818	87.5	79.25
2.03	24.66	5	53	149	23.9	8400	54.7	361	10.3	31.5	2.3	1.6	115	65	0.27	2=Unemployed	2	1=Never	10.11	Done	98	50	100	50	97	100	85	33	88	73	50	90	75	68	35	80	33	100	60	74.909	67	68.25
1.02	80.49	2	81	174.3	26.7	5850	59.7	213	16.1	47	2.7	2.8	144	89	0.08	1=Employed	5	1=Never	11.2	Not Done	.	.	.	.	.	.	.	.	.	.	.	.	.	.	.	.	.	.	.	.	.	.
1.47	51.8	3	87	178	27.5	6210	66.5	199	14.5	43.4	2.2	2.1	126	92	0.28	1=Employed	2	2=Current	16.87	Done	84	100	100	100	94	93	78	100	38	87	67	95	100	90	25	56	100	100	15	85.545	77.5	67.75
1.36	42.64	4	60	162.5	22.7	5340	54.8	278	11	33.8	0.5	0.4	135	89	0.08	1=Employed	3	1=Never	12.68	Done	98	100	50	50	100	93	90	33	94	93	33	100	100	100	60	76	100	100	70	75.818	90	86.5
2.72	18.42	5	62.9	160.5	24.4	7550	52.2	269	9.8	30.1	1.8	1.2	132	65	0.09	1=Employed	4	1=Never	11.75	Done	70	50	0	100	78	67	68	100	44	67	50	60	25	45	20	28	0	75	30	63.091	37.5	33.25
1.69	44.3	4	84	170	29.1	8410	64	407	14.9	42.3	1.7	1.6	140	100	0.01	1=Employed	3	3=Former	12	Done	77	100	100	100	88	100	73	0	63	93	83	85	100	70	50	84	100	88	55	79.727	76.25	81.75
3.24	22.45	5	64	171	21.9	8100	61	238	11.9	34.5	1.7	1.3	106	56	0.03	1=Employed	3	3=Former	16.23	Done	95	100	100	63	94	100	95	33	88	80	67	100	100	68	45	68	100	88	50	83.182	78.25	76.5
3.7	16.52	5	58	163	21.8	7620	64.5	229	11.9	34.6	.	.	161	74	0.07	2=Unemployed	2	3=Former	.	Not Done	.	.	.	.	.	.	.	.	.	.	.	.	.	.	.	.	.	.	.	.	.	.
1.07	76.54	2	74	171	25.3	4300	47.5	147	15.2	43.2	2.1	2	122	62	0.08	1=Employed	3	2=Current	14.91	Done	75	100	0	50	91	80	85	50	75	53	50	95	100	68	50	52	67	63	30	64.455	78.25	53
0.43	161.82	1	59	161	22.8	6550	50.5	292	13.2	40.3	1	0.9	126	75	0.01	1=Employed	4	1=Never	12.52	Done	80	100	100	75	56	87	68	33	88	87	83	95	100	100	55	60	100	88	55	77.909	87.5	75.75
0.55	117.97	1	87	155.5	36	10680	39	355	13.3	39.7	1.7	1.5	102	56	0.01	1=Employed	3	2=Current	10.64	Done	82	0	100	75	100	87	75	33	56	80	67	85	100	90	40	60	33	75	55	68.636	78.75	55.75
0.91	92.28	1	74.9	159	29.6	5330	38.6	245	14.5	42.5	0.9	0.9	116	61	0.02	1=Employed	1	2=Current	12.03	Done	95	100	0	100	100	100	100	100	100	53	100	95	100	68	100	56	100	100	45	86.182	90.75	75.25
3.74	14.41	6	97	166.1	35.2	9520	63.6	276	9.2	28.4	2.5	1.6	136	69	0.05	1=Employed	3	1=Never	13.17	Done	45	50	0	63	61	87	88	33	19	87	67	85	25	68	35	80	100	50	70	54.545	53.25	75
0.73	86.61	2	57	167	20.4	3890	49.6	277	13.8	40.1	1.4	1.2	116	68	0.01	1=Employed	5	1=Never	10.05	Done	91	50	100	75	100	87	28	60	94	53	67	100	100	100	50	52	100	75	40	73.182	87.5	66.75
2.16	31.45	4	62	165	22.8	4840	48.3	190	10.5	32	1.4	1	127	66	0.01	2=Unemployed	2	1=Never	22.63	Done	75	0	0	50	68	40	88	67	0	40	67	70	25	78	25	56	0	75	35	45	49.5	41.5
0.78	110.24	1	61	170	21.1	8730	44.3	305	14.6	43.8	1.2	1.2	127	71	0.02	1=Employed	3	3=Former	12.76	Done	73	50	0	75	75	80	85	17	69	73	67	85	75	100	15	48	67	63	10	60.364	68.75	47
1.08	72.08	2	71	168	25.2	8250	55.4	171	16.6	46.9	2.2	2.3	119	72	0.04	1=Employed	4	1=Never	19.51	Done	98	100	100	63	100	100	75	33	94	67	100	100	100	100	50	52	100	100	50	84.545	87.5	75.5
0.87	91.1	1	62.3	164	23.2	6110	55.1	256	14.6	43.9	1.5	1.5	120	80	0.06	1=Employed	3	2=Current	15.62	Done	84	100	75	100	97	93	68	67	88	87	67	95	100	100	45	60	100	100	40	84.182	85	75
0.78	124.47	1	69	173	23.1	3800	40.8	194	13.8	39.9	1	0.9	118	67	0.02	1=Employed	1	3=Former	22.61	Done	98	100	0	63	72	100	73	33	50	60	50	100	100	100	50	52	100	63	60	63.545	87.5	68.75
0.64	98.22	1	45	148	20.5	5460	55.4	285	13.6	40.8	1.4	1.3	144	66	0.07	1=Employed	4	1=Never	13.02	Done	91	100	88	100	100	87	100	100	88	93	100	100	100	100	70	68	100	88	53	95.182	92.5	77.25
0.55	170.52	1	74	173	24.7	7610	56.4	259	13.6	39.8	2.3	2	155	99	0.03	1=Employed	3	2=Current	12.11	Done	73	100	50	75	100	87	73	50	50	80	67	95	100	100	30	68	100	100	40	73.182	81.25	77
1	91.8	1	105.1	171.2	35.9	9530	62.3	347	15.7	45.8	1.5	1.5	130	80	0.27	2=Unemployed	3	1=Never	10.91	Done	91	50	0	100	88	100	70	50	56	87	100	85	75	100	55	60	100	100	50	72	78.75	77.5
0.72	82.91	2	50	153	21.4	5710	56.7	211	12.3	36.3	2.7	2.2	112	74	1.1	2=Unemployed	6	1=Never	14.37	Done	80	50	0	100	91	93	65	83	63	93	100	95	100	80	35	56	100	100	65	74.364	77.5	80.25
0.51	126.15	1	50	160	19.5	3360	48.8	200	9.9	28.9	1	0.6	100	70	0.03	1=Employed	4	1=Never	12.36	Done	52	100	0	75	94	93	63	17	63	47	33	95	100	80	0	32	100	63	30	57.909	68.75	56.25
0.61	112.96	1	59	169	20.7	6280	48.8	268	15.1	43.1	2.6	2.5	133	77	0.02	1=Employed	3	1=Never	18.79	Done	91	50	75	50	78	87	75	17	13	60	67	100	100	100	50	76	100	75	65	60.273	87.5	79
0.6	114.44	1	52	161	20.1	5810	61	179	12.5	37.4	.	.	105	64	0.02	1=Employed	2	2=Current	15.66	Done	98	100	100	75	100	93	85	50	100	90	67	100	100	100	60	95	100	100	65	87.091	90	90
1.45	49.81	3	66	177	21.1	9300	59	261	15.6	45.1	2	2	102	79	0.04	1=Employed	2	3=Former	11.36	Done	95	0	100	75	97	100	70	50	69	67	100	95	100	100	75	84	100	88	60	74.818	92.5	83
2.17	31.73	4	67	164	24.9	8310	65	317	14.4	43.3	2.2	2.1	117	73	0.12	2=Unemployed	2	3=Former	20.45	Done	61	0	0	100	75	73	0	83	0	13	0	90	50	10	10	44	33	88	20	36.818	40	46.25
1.62	34.21	4	60	152.8	25.7	5960	59.7	241	9.9	30.7	1	0.7	122	74	0.03	1=Employed	4	1=Never	12.14	Done	93	100	100	75	100	100	73	67	94	93	67	90	100	100	35	72	100	100	45	87.455	81.25	79.25
0.82	104.59	1	63	175	20.6	7810	69.9	260	14.8	47	1.3	1.4	144	83	0.01	1=Employed	2	2=Current	11.2	Done	86	100	100	50	97	100	70	33	75	87	67	90	100	55	35	48	100	63	40	78.636	70	62.75
0.8	101.51	1	54	164	20.1	9280	60.2	295	14.4	42.7	1.4	1.3	103	62	0.04	1=Employed	4	2=Current	16.9	Done	93	100	100	100	100	100	73	67	75	87	67	95	100	100	45	64	100	100	45	87.455	85	77.25
0.4	162.82	1	57	152	24.7	4070	37.8	157	12.4	37.5	1.5	1.3	98	60	0.04	2=Unemployed	1	1=Never	.	Not Done	.	.	.	.	.	.	.	.	.	.	.	.	.	.	.	.	.	.	.	.	.	.
1.27	44.54	4	73	158	29.2	5670	60.2	238	11	32.7	2.6	1.9	150	78	0.1	1=Employed	4	1=Never	19.06	Done	98	50	0	88	100	100	93	83	75	80	33	95	100	68	50	48	100	63	40	72.727	78.25	62.75
1.46	37.77	4	62	159	24.5	8210	69.4	340	11.4	34.8	1.7	1.3	128	74	0.08	1=Employed	1	1=Never	10.92	Done	73	100	0	100	91	93	35	67	25	87	100	90	100	80	5	64	100	88	45	70.091	68.75	74.25
2.83	25.75	5	62	172	21	9320	64.4	335	13.3	39.3	1.5	1.3	150	90	0.56	2=Unemployed	2	2=Current	16.35	Done	77	100	0	63	100	93	80	50	88	80	67	95	100	100	65	64	100	100	55	72.545	90	79.75
0.45	155.11	1	57	167	20.4	5940	60.5	205	13.4	40.2	1.3	1.2	133	85	0.02	2=Unemployed	4	1=Never	12.14	Done	70	50	75	63	94	93	90	33	44	60	50	95	0	35	30	56	0	50	25	65.636	40	32.75
0.64	100.81	1	58	157	23.5	5940	60.5	205	13.4	40.2	1.3	1.2	147	85	0.03	1=Employed	4	3=Former	16.91	Done	80	100	100	75	94	97	88	67	100	67	67	100	100	55	45	64	100	100	45	85	75	77.25
2.26	31.26	4	73	167	26.2	6940	55.8	214	13.3	39.3	1.8	1.6	128	85	.	2=Unemployed	2	2=Current	21.24	Done	68	0	88	63	75	73	65	50	13	53	50	90	50	100	20	44	0	50	25	54.364	65	29.75
0.86	90.71	1	56	165.5	20.4	5990	48.3	238	14.5	43	1.8	1.7	138	73	0.09	2=Unemployed	3	3=Former	21.51	Done	98	0	100	100	97	93	90	50	69	93	100	95	75	100	40	64	67	100	60	80.909	77.5	72.75
1	77.3	2	77	170.7	26.4	.	.	.	.	.	.	.	102	72	0.03	1=Employed	5	3=Former	43.16	Done	98	100	100	75	100	100	93	67	100	100	100	100	100	100	80	92	100	100	90	93.909	95	95.5
1.16	49.45	3	56	154.5	23.5	4740	50.7	239	10.6	32.9	1.4	1	112	70	0.01	1=Employed	4	3=Former	16.66	Done	98	100	100	63	97	93	75	67	88	100	100	95	100	100	80	92	100	100	90	89.182	93.75	95.5
1.44	56.5	3	60	171	20.5	5180	52.7	240	15.7	45.8	1.4	1.4	129	68	6.02	1=Employed	3	3=Former	26.59	Done	82	100	100	75	97	100	80	50	44	100	67	95	100	100	35	60	100	100	35	81.364	82.5	73.75
0.86	71.04	2	60	158	24	5310	49.4	238	10.2	30.8	1.1	0.8	95	56	0.03	1=Employed	4	1=Never	16.69	Done	93	100	100	75	100	100	63	83	75	67	67	90	100	90	45	72	67	100	35	83.909	81.25	68.5
1.3	56.31	3	80	163	30.1	6210	54.6	247	16.8	46.6	2.7	2.8	134	73	0.02	1=Employed	2	3=Former	.	Done	98	100	75	0	94	93	70	33	75	93	67	85	100	100	60	80	100	100	45	72.545	86.25	81.25
0.88	74.95	2	63	163.5	23.6	6800	57.5	256	12.6	37.5	1.8	1.5	109	65	0.01	2=Unemployed	4	1=Never	24.81	Done	89	0	100	100	94	93	83	83	88	93	100	100	50	100	50	76	0	75	55	83.909	75	51.5
1.63	32.52	4	69	157	28	.	.	.	.	.	.	.	128	90	0.21	1=Employed	4	1=Never	13.31	Done	89	100	75	75	94	73	65	83	88	47	67	90	100	88	40	52	33	63	50	77.818	79.5	49.5
1.34	43.17	4	65	159	25.7	9290	65.2	319	12.6	38	1.8	1.5	123	71	0.28	1=Employed	3	1=Never	19.82	Done	88	50	88	100	91	100	73	67	100	93	100	90	100	78	50	92	100	100	80	86.364	79.5	93
3.32	19.65	5	75	181	22.9	6540	50.3	298	9.5	27.1	2.7	1.6	134	71	0.05	1=Employed	4	3=Former	15.04	Done	82	100	25	88	66	87	85	67	100	60	50	100	100	100	55	76	100	100	65	73.636	88.75	85.25
2.13	33.47	4	80	169	28	8950	61.4	470	14	41.4	1.6	1.5	132	75	0.02	1=Employed	3	2=Current	23	Done	98	100	75	75	91	100	83	33	88	87	67	95	100	100	50	60	100	100	50	81.545	86.25	77.5
2.12	33.37	4	64	171	21.9	8100	61.4	237	14.3	42.7	1.8	1.7	131	86	0.08	1=Employed	4	3=Former	30.37	Done	98	100	100	75	97	100	65	83	75	67	67	95	100	100	35	88	100	100	70	84.273	82.5	89.5
1.87	29.97	5	56	160	21.9	5650	66.7	346	12.1	34.2	1.4	1.1	112	69	0.13	2=Unemployed	4	1=Never	27.13	Done	86	50	0	75	94	87	85	50	81	87	100	95	100	100	25	60	100	100	55	72.273	80	78.75
1.06	55.81	3	54	157	21.9	8180	57	256	12.8	36.4	1.4	1.1	95	59	0.02	2=Unemployed	4	1=Never	16.65	Done	75	50	86	75	88	93	80	50	100	87	67	75	50	53	5	80	100	100	35	77.364	45.75	78.75
1.12	68.07	2	75	171	25.6	5920	59.2	234	15.7	44.1	2.6	2.5	120	80	0.05	1=Employed	5	3=Former	25.08	Done	84	100	100	100	100	93	65	83	94	100	100	90	75	68	5	36	33	50	30	92.636	59.5	37.25
2.9	21.68	5	70	155	29.1	5020	63.3	143	11.4	34.6	2.1	1.6	117	61	0.05	2=Unemployed	5	3=Former	26.46	Done	70	0	0	88	69	93	45	50	81	73	67	55	100	55	45	72	100	88	35	57.818	63.75	73.75
3.67	17.06	5	74	174	24.4	5020	63.3	143	11.4	34.6	2.1	1.6	160	80	0.05	1=Employed	4	3=Former	15.04	Done	89	100	0	100	78	80	95	100	56	93	100	90	100	100	30	80	100	100	50	81	80	82.5
0.93	96.75	1	90	179	28.1	6320	48.4	323	15.7	46.2	2.1	2.2	163	96	0.02	1=Employed	2	1=Never	20.18	Done	98	100	100	63	100	100	75	50	100	100	100	100	100	100	65	84	100	100	75	89.636	91.25	89.75
1.78	41.73	4	79	167.3	28.2	7460	37.3	322	13.7	42	1.6	1.5	111	79	0.12	1=Employed	3	2=Current	17.88	Done	77	100	100	75	97	93	38	50	56	87	83	95	100	80	45	72	67	63	55	77.818	80	64.25
1.17	68.36	2	75	175	24.5	5290	50.4	284	12.6	36.6	1.6	1.3	126	69	0.22	1=Employed	5	2=Current	27.31	Done	70	50	100	50	81	67	73	50	56	47	33	95	100	100	20	40	67	38	50	61.545	78.75	48.75
2.36	30.88	4	70	171.5	23.8	6470	62.6	201	14.3	40.5	1.8	1.6	140	86	0.02	1=Employed	2	1=Never	32.77	Done	91	50	0	75	100	93	68	50	94	80	67	90	75	100	55	52	67	100	60	69.818	80	69.75
1.18	71.09	2	98.5	174	32.5	6370	51.9	203	15.9	44.9	2.6	2.6	140	86	0.08	1=Employed	3	1=Never	25.05	Done	95	100	0	75	81	80	58	50	19	67	83	95	100	100	35	52	67	100	50	64.364	82.5	67.25
1.44	39.19	4	64	161.5	24.5	6030	51.9	299	11.9	35.6	1.1	0.9	133	96	0.04	1=Employed	4	1=Never	22.36	Done	100	100	100	75	88	93	100	50	50	87	67	95	100	100	30	72	100	100	55	82.727	81.25	81.75
2.06	25.49	5	54	157	21.9	.	.	.	.	.	.	.	141	85	0.01	1=Employed	1	2=Current	18.39	Done	95	100	88	100	91	100	70	0	81	87	67	95	100	100	25	76	100	100	55	79.909	80	82.75
1.76	31.23	4	60	155.6	24.8	4780	54.9	221	12.8	38.3	2.1	1.8	100	70	0.07	2=Unemployed	6	1=Never	19.01	Done	98	50	63	100	97	100	88	100	100	100	100	100	100	100	80	92	100	100	75	90.545	95	91.75
1.05	83.51	2	68	170	23.5	7810	42.2	278	15	43.6	0.9	0.9	149	81	0.02	1=Employed	2	2=Current	17.84	Not Done	.	.	.	.	.	.	.	.	.	.	.	.	.	.	.	.	.	.	.	.	.	.
0.89	94.2	1	68	177	21.7	4800	49.7	203	13.9	42.3	1.5	1.4	152	92	0.18	1=Employed	3	1=Never	21.48	Done	100	100	0	75	100	87	70	67	75	67	83	95	100	100	50	52	67	100	40	74.909	86.25	64.75
2	34.73	4	68	175	22.2	3810	63.4	158	13	41.1	1.2	1.1	150	90	.	2=Unemployed	3	1=Never	.	Not Done	.	.	.	.	.	.	.	.	.	.	.	.	.	.	.	.	.	.	.	.	.	.
1.68	47	3	69	171	23.6	7110	55	169	16.6	48	1	1.1	140	70	0.06	1=Employed	4	1=Never	21.19	Done	100	100	100	63	97	93	55	50	69	80	50	100	100	100	60	56	100	88	40	77.909	90	71
6.07	9.22	6	60	160	23.4	3630	60.5	223	10.3	31.1	2.9	2	150	70	.	2=Unemployed	3	3=Former	18.15	Done	100	100	100	63	97	90	55	50	69	80	50	100	100	100	60	56	100	88	40	77.636	90	71
0.81	70.74	2	50	146.3	23.4	5880	57.5	108	12.1	35.4	1.2	0.9	120	70	0.09	2=Unemployed	4	1=Never	12.04	Done	79	0	100	75	100	93	65	50	100	50	100	90	100	45	45	68	100	50	25	73.818	70	60.75
1	76.48	2	80	171	27.4	5740	55.1	214	11.5	32.7	0.8	0.6	148	80	0.25	2=Unemployed	2	3=Former	.	Done	94	100	0	75	81	80	70	50	100	87	50	95	100	45	20	52	100	75	45	71.545	65	68
0.61	103.82	1	59	157.5	23.8	5410	39.6	253	12.8	37.4	1.2	1	120	80	0.15	2=Unemployed	4	1=Never	17.12	Done	91	100	100	100	100	93	73	100	88	93	100	95	100	80	35	72	100	100	50	94.364	77.5	80.5
2.6	20.19	5	63.7	158.7	25.3	8010	68.3	279	11.7	34.1	.	.	135	84	.	2=Unemployed	4	1=Never	.	Not Done	.	.	.	.	.	.	.	.	.	.	.	.	.	.	.	.	.	.	.	.	.	.
2.2	23.44	5	39	161	15	7520	46.7	350	10.7	33.3	1.7	1.3	75	55	0.26	2=Unemployed	1	1=Never	.	Done	64	0	50	100	86	93	25	67	25	93	67	85	50	80	25	48	67	63	25	60.909	60	50.75
1.13	67.37	2	80	167.5	28.5	7900	46.8	237	15.2	43.9	1.8	1.8	120	80	0.08	1=Employed	5	1=Never	15.28	Done	93	100	88	50	94	93	43	33	88	67	33	90	100	100	20	48	100	100	30	71.091	77.5	69.5
1.6	44.02	4	60	151	26.3	6050	47.9	180	13	38.4	.	.	155	80	.	1=Employed	4	3=Former	.	Done	91	50	63	50	94	87	68	50	69	67	50	90	75	68	50	60	100	75	60	67.182	70.75	73.75
1.14	65.52	2	89.1	181	27.2	.	.	.	.	.	.	.	128	81	.	1=Employed	4	1=Never	21.02	Not Done	.	.	.	.	.	.	.	.	.	.	.	.	.	.	.	.	.	.	.	.	.	.
1.74	39.45	4	66.7	156	27.4	.	.	.	.	.	.	.	104	63	.	1=Employed	5	1=Never	18.64	Done	80	100	0	100	97	100	75	83	94	60	100	90	100	33	60	56	0	75	55	80.818	70.75	46.5
4.3	10.69	6	76.4	161.3	29.4	5100	55.9	184	10.6	32.1	.	.	138	81	.	2=Unemployed	5	1=Never	.	Done	84	50	0	88	96	93	90	83	75	80	100	100	100	80	90	84	100	100	90	76.273	92.5	93.5
1.96	38.67	4	58.4	165.4	21.3	4370	45.3	217	15.5	43.3	.	.	100	60	.	1=Employed	4	1=Never	14.58	Done	77	50	50	100	100	100	68	50	50	67	0	100	100	68	45	68	100	100	70	64.727	78.25	84.5
1.81	28.71	5	64.2	161.3	24.7	6250	59.4	199	11.4	33.5	2.3	1.7	117	80	0.12	2=Unemployed	4	1=Never	17.28	Done	84	0	50	63	56	80	58	50	44	80	67	95	100	100	45	52	100	100	50	57.455	85	75.5
0.78	77.86	2	63	152	27.3	.	.	.	.	.	.	.	136	82	.	2=Unemployed	5	1=Never	15.13	Done	95	50	0	75	94	100	73	50	63	67	67	100	100	100	35	76	100	88	65	66.727	83.75	82.25
3.05	20.98	5	70	162	26.7	7730	68.7	211	10.5	30.7	.	.	147	88	.	1=Employed	5	1=Never	15.77	Not Done	.	.	.	.	.	.	.	.	.	.	.	.	.	.	.	.	.	.	.	.	.	.
1.5	51.08	3	52	165	19.1	7500	66.2	156	15.7	45.9	.	.			.	1=Employed	2	2=Current	.		.	.	.	.	.	.	.	.	.	.	.	.	.	.	.	.	.	.	.	.	.	.
1.1	67.18	2	60.9	160.3	23.7	.	.	.	.	.	.	.	107	73	.	1=Employed	3	2=Current	.	Done	80	100	63	25	97	80	48	17	69	60	33	95	100	55	35	52	67	75	25	61.091	71.25	54.75
0.9	92.54	1	83	170	28.7	.	.	.	.	.	.	.	126	73	.	1=Employed	4	1=Never	.	Not Done	.	.	.	.	.	.	.	.	.	.	.	.	.	.	.	.	.	.	.	.	.	.
0.88	67.74	2	57	153.7	24.1	5620	46.8	202	11.3	32.9	1.9	1.4	120	80	.	2=Unemployed	4	1=Never	20.73	Done	93	50	0	50	100	100	78	50	100	73	83	95	100	100	60	80	100	100	60	70.636	88.75	85
2.38	21.01	5	57	155	23.7	8010	70.8	308	9.6	29.7	.	.	157	85	.	2=Unemployed	4	1=Never	22.97	Done	77	50	0	100	93	100	65	50	50	87	67	70	100	90	0	52	100	100	40	67.182	65	73
1.55	46.45	3	71.5	172	24.2	.	.	.	.	.	.	.	119	81	.	1=Employed	2	2=Current	16.89	Done	95	100	75	75	94	100	68	33	100	60	67	100	100	100	30	64	100	100	60	78.818	82.5	81
1.64	42.78	4	66.4	170	23	7300	46.4	164	13.3	39.4	.	.	142	92	.	1=Employed	4	3=Former	28.37	Done	82	100	0	63	78	87	70	50	50	60	100	95	100	100	45	64	100	88	35	67.273	85	71.75
2	34.02	4	84.7	174	28	.	.	.	.	.	.	.	135	63	.	2=Unemployed	3	3=Former	.	Done	95	50	100	50	100	100	90	50	88	80	100	100	100	100	45	92	100	100	95	82.091	86.25	96.75
1.6	45.1	3	74.8	161.6	28.6	8600	67.5	204	14.9	40.8	.	.	157	97	.	1=Employed	4	1=Never	.	Done	95	100	75	88	97	80	53	83	75	67	67	95	100	100	45	48	100	100	40	80	85	72
1.2	66.4	2	80.4	179.4	25	.	.	.	.	.	.	.	119	77	.	1=Employed	4	3=Former	.	Done	77	100	75	75	88	100	80	50	56	60	67	95	100	90	40	92	100	63	55	75.273	81.25	77.5
1.2	62.19	2	79	157.5	31.8	.	.	.	.	.	.	.	113	61	.	1=Employed	2	1=Never	.	Not Done	.	.	.	.	.	.	.	.	.	.	.	.	.	.	.	.	.	.	.	.	.	.
1.4	51.69	3	69	165	25.3	4990	57.9	139	13.6	40.3	.	.	115	69	.	1=Employed	4	1=Never	.	Done	80	50	50	63	75	87	62	50	75	73	67	80	100	55	30	56	100	88	45	66.545	66.25	72.25
0.9	91.67	1	70.2	164	26.1	.	.	.	.	.	.	.	130	79	.	1=Employed	4	1=Never	.	Done	95	100	100	75	97	100	65	67	94	87	67	95	75	90	65	80	100	100	75	86.091	81.25	88.75
1.29	57.21	3	98	166.6	35.3	.	.	.	.	.	.	.	115	62	.	2=Unemployed	6	1=Never	9.3	Done	98	0	100	100	100	93	85	67	100	87	100	85	100	68	55	84	100	100	75	84.545	77	89.75
0.9	93.94	1	82	168	29.1	.	.	.	.	.	.	.	124	79	.	1=Employed	6	1=Never	10.41	Done	91	100	100	75	100	100	80	83	88	87	67	90	100	90	55	72	100	100	55	88.273	83.75	81.75
2.93	17.76	5	73	162.4	27.7	8640	66.3	301	10.8	32.8	.	.	138	76	.	2=Unemployed	99	1=Never	8.21	Done	70	0	100	50	94	87	70	33	44	73	83	80	75	55	25	68	67	75	40	64	58.75	62.5
1.18	47.38	3	55	158	22	9230	52.9	254	13.2	38.1	2	1.7	137	81	0.16	2=Unemployed	4	1=Never	6.94	Not Done	.	.	.	.	.	.	.	.	.	.	.	.	.	.	.	.	.	.	.	.	.	.
1.66	45.44	3	51.5	165	18.9	5990	53	181	16.9	49	1.2	1.3	122	69	0.04	1=Employed	1	2=Current	.	Done	75	50	0	25	66	67	53	33	56	80	33	100	50	100	10	20	67	13	15	48.909	65	28.75
0.71	90.72	1	77	157.8	30.9	6460	.	257	11.5	34	0.8	0.6	108	64	0.16	2=Unemployed	3	1=Never	18.66	Done	93	50	75	75	100	100	90	67	88	87	67	100	100	100	55	96	100	100	85	81.091	88.75	95.25
3.56	12.74	6	52.8	155.1	21.9	4950	.	157	9.7	30.9	1	0.7	108	65	0.03	2=Unemployed	1	1=Never	34.17	Not Done	.	.	.	.	.	.	.	.	.	.	.	.	.	.	.	.	.	.	.	.	.	.
5.22	12.63	6	62.1	166.4	22.4	7130	69.4	260	12.9	38.7	1.1	0.9	124	79	.	1=Employed	3	1=Never	24.39	Done	75	50	0	50	97	100	65	50	44	80	83	100	100	100	40	76	100	100	70	63.091	85	86.5
0.7	86.25	2	62.1	166	22.5	7130	.	260	12.9	38.7	1.1	0.9	130	65	1.91	1=Employed	2	1=Never	.	Not Done	.	.	.	.	.	.	.	.	.	.	.	.	.	.	.	.	.	.	.	.	.	.
0.94	58.87	3	61	155.9	25.1	5360	.	228	10.7	33.4	1.4	1	112	62	0.1	2=Unemployed	3	1=Never	16.62	Not Done	.	.	.	.	.	.	.	.	.	.	.	.	.	.	.	.	.	.	.	.	.	.
1.66	33.88	4	60.8	164.2	22.6	8040	69	283	8.7	25.3	2.1	1.2	94	54	0.02	2=Unemployed	4	1=Never	7.46	Done	8	0	100	88	94	100	73	67	75	80	83	85	100	78	40	84	100	88	50	69.818	75.75	80.5
1.57	44.29	4	66.6	164.3	24.7	5060	.	126	12	37.1	1.4	1.2	116	60	0.11	1=Employed	4	1=Never	32.52	Not Done	.	.	.	.	.	.	.	.	.	.	.	.	.	.	.	.	.	.	.	.	.	.
2.3	22.54	5	56.4	153.2	24	5560	.	226	11.3	34.5	1.3	1	130	70	0.04	1=Employed	2	1=Never	34.39	Not Done	.	.	.	.	.	.	.	.	.	.	.	.	.	.	.	.	.	.	.	.	.	.
1.31	59.17	3	68.1	160.6	26.4	6780	.	205	12.5	33.7	2.2	1.6	140	76	0.08	1=Employed	4	1=Never	10.63	Done	98	100	100	50	100	100	100	33	75	87	100	100	100	100	70	80	100	100	75	85.727	92.5	88.75
1.69	41.74	4	83.7	171.1	28.6	7620	54.7	205	12.6	36.8	1.8	1.5	127	78	0.23	1=Employed	4	1=Never	17.95	Done	12	50	37	50	100	100	67	50	100	93	67	90	100	100	85	52	100	100	45	66	93.75	74.25
1.6	49.15	3	84	172	28.4	4600	62	269	12.6	39.5	2.2	1.9	140	80	0.15	1=Employed	5	1=Never	.	Done	100	100	0	100	100	87	95	100	67	67	67	100	100	100	85	76	100	100	80	80.273	96.25	89
1.35	40	4	71	156	29.2	4600	62	269	12.6	39.5	2.2	1.9	118	70	0.15	1=Employed	4	1=Never	13.75	Not Done	.	.	.	.	.	.	.	.	.	.	.	.	.	.	.	.	.	.	.	.	.	.
0.7	90.49	1	66.4	160.7	25.7	4450	69	199	12.2	37.6	1.3	1.1	130	90	0.33	1=Employed	2	1=Never	.	Not Done	.	.	.	.	.	.	.	.	.	.	.	.	.	.	.	.	.	.	.	.	.	.
0.71	89.43	2	38	159	15	5620	49.9	258	12	36	1.8	1.4	100	60	0.01	2=Unemployed	3	1=Never	15.96	Not Done	.	.	.	.	.	.	.	.	.	.	.	.	.	.	.	.	.	.	.	.	.	.
2.31	22.52	5	48	158	19.2	7270	67.6	320	9	28.1	1.8	1.1	99	61	0.08	2=Unemployed	4	1=Never	10.11	Not Done	.	.	.	.	.	.	.	.	.	.	.	.	.	.	.	.	.	.	.	.	.	.
2.82	23.37	5	83	173	27.7	7500	74.1	167	12.9	38.4	1.7	1.5	130	100	0.05	2=Unemployed	4	1=Never	22.81	Not Done	.	.	.	.	.	.	.	.	.	.	.	.	.	.	.	.	.	.	.	.	.	.
0.5	146.91	1	62	158	24.8	9040	58.6	294	13.2	39	1.4	1.2	119	78	0.02	1=Employed	4	1=Never	.	Done	95	100	0	63	100	100	68	33	81	87	67	100	100	68	45	60	100	100	40	72.182	78.25	75
1.56	49.54	3	100	182	30.2	7800	68.4	169	14.6	41.5	3.1	2.9	160	80	0.78	1=Employed	3	2=Current	17.85	Not Done	.	.	.	.	.	.	.	.	.	.	.	.	.	.	.	.	.	.	.	.	.	.
1.57	47.8	3	70	174	23.1	6440	64.9	196	13.3	39.5	1.4	1.2	117	70	0.01	1=Employed	1	2=Current	12.48	Not Done	.	.	.	.	.	.	.	.	.	.	.	.	.	.	.	.	.	.	.	.	.	.
0.94	63.29	2	65	159	25.7	.	.	.	.	.	.	.	115	78	0.03	1=Employed	4	1=Never	14.03	Not Done	.	.	.	.	.	.	.	.	.	.	.	.	.	.	.	.	.	.	.	.	.	.
0.61	103.82	1	63	162	24	5120	65.5	221	13.6	39.9	1.9	1.7	126	75	0.02	2=Unemployed	4	1=Never	14.36	Not Done	.	.	.	.	.	.	.	.	.	.	.	.	.	.	.	.	.	.	.	.	.	.
1.06	73.36	2	56	163	21.1	7720	59.7	290	14.3	40.8	2	1.8	112	68	0.03	1=Employed	3	2=Current	20.8	Not Done	.	.	.	.	.	.	.	.	.	.	.	.	.	.	.	.	.	.	.	.	.	.
0.9	64.31	2	67	160	26.2	5560	51.1	223	12.8	39.2	.	.	129	80	.	2=Unemployed	3	1=Never	.	Done	80	0	0	25	97	100	80	33	81	80	67	80	100	100	60	92	100	100	40	58.455	85	83
3.1	15.6	5	62	162	23.6	8120	51.8	200	10.8	32.7	.	.	100	55	.	2=Unemployed	4	1=Never	.	Not Done	.	.	.	.	.	.	.	.	.	.	.	.	.	.	.	.	.	.	.	.	.	.
1.5	34.04	4	55	151	24.1	3190	45.5	166	8.3	25.4	1.2	0.7	160	79	0.04	2=Unemployed	2	1=Never	.	Done	80	50	0	100	86	100	80	67	69	93	67	90	75	100	60	80	100	100	75	72	81.25	88.75
3	16.59	5	78	168	27.6	8670	61.9	292	10.2	30.8	.	.	106	60	.	2=Unemployed	4	1=Never	.	Not Done	.	.	.	.	.	.	.	.	.	.	.	.	.	.	.	.	.	.	.	.	.	.
1.5	51.32	3	90	182	27.2	9820	55.9	230	14	41.7	2.1	1.9	113	65	0.21	1=Employed	3	3=Former	.	Not Done	.	.	.	.	.	.	.	.	.	.	.	.	.	.	.	.	.	.	.	.	.	.
2.8	16.66	5	67	152	29	7750	49	230	12.1	37	.	.	160	90	.	2=Unemployed	2	1=Never	.	Not Done	.	.	.	.	.	.	.	.	.	.	.	.	.	.	.	.	.	.	.	.	.	.
2.79	24.84	5	80	176	25.8	9780	63.7	248	10.7	30	1.7	1.1	137	76	.	1=Employed	3	2=Current	9	Done	55	50	0	75	100	73	40	67	44	47	50	80	100	50	10	44	0	75	10	54.636	60	32.25
0.91	83.88	2	.	.	.	8310	72.7	362	15	44.5	.	.	113	59	.	1=Employed	4	3=Former	18.3	Done	96	100	38	100	94	100	75	100	100	87	100	50	100	68	60	100	100	100	50	90	69.5	87.5
1.73	31.71	4	.	.	.	6900	55.7	206	10.4	31.3	.	.	120	60	0.36	2=Unemployed	4	1=Never	7.3	Done	89	0	100	88	100	100	85	50	75	80	67	33	100	100	60	76	100	100	65	75.818	73.25	85.25
2.36	28.39	5	81	167	29	7690	72.6	134	13.2	39	2	1.7	120	80	.	2=Unemployed	4	3=Former	12.7	Done	68	0	50	100	53	73	90	50	6	73	100	60	25	43	5	32	0	75	0	60.273	33.25	26.75
1.49	36.61	4	.	.	.	3270	71.2	196	10.8	33.5	1.3	1	103	67	0.05	2=Unemployed	4	1=Never	18	Done	98	50	75	50	88	100	95	33	31	80	100	95	100	100	5	68	100	100	20	72.727	75	72
1.3	54.11	3	.	.	.	8300	58.3	248	12.7	39.3	1.6	1.4	113	66	0.04	1=Employed	12	3=Former	.	Done	75	50	0	75	61	100	80	67	69	80	50	60	75	68	10	48	.	63	30	64.273	53.25	.
1	56.18	3	.	.	.	7130	61.3	302	9.4	28.2	.	.	130	80	.	2=Unemployed	5	1=Never	6	Not Done	.	.	.	.	.	.	.	.	.	.	.	.	.	.	.	.	.	.	.	.	.	.
1.71	32.14	4	.	.	.	5650	58.9	242	10.9	34.3	1.9	1.4	130	80	0.14	1=Employed	4	1=Never	8.4	Done	84	100	100	75	100	87	60	67	94	67	67	90	100	100	25	48	100	100	60	81.909	78.75	77
1.06	75.55	2	.	.	.	4350	63.3	235	14.5	41.7	2.1	1.9	130	90	0.04	1=Employed	4	1=Never	13.6	Not Done	.	.	.	.	.	.	.	.	.	.	.	.	.	.	.	.	.	.	.	.	.	.
1.31	41.41	4	.	.	.	10830	72	323	10.3	31.2	2.1	1.5	141	71	0.55	2=Unemployed	3	1=Never	.	Not Done	.	.	.	.	.	.	.	.	.	.	.	.	.	.	.	.	.	.	.	.	.	.
1.59	43.01	4	.	.	.	6910	69.3	254	10.1	30.1	.	.	130	70	.	2=Unemployed	3	3=Former	36.9	Done	66	100	38	100	69	73	55	50	56	67	33	65	100	78	35	56	100	75	45	64.273	69.5	69
0.99	57.41	3	.	.	.	5710	50.8	183	13.8	40.9	1.9	1.7	127	75	0.03	1=Employed	4	1=Never	18.5	Done	96	50	0	88	97	100	75	17	75	67	67	70	100	80	50	64	100	100	75	66.545	75	84.75
3.3	19.63	5	.	.	.	8630	73.9	191	9.4	26.9	.	.	170	100	0.89	1=Employed	3	1=Never	.	Not Done	.	.	.	.	.	.	.	.	.	.	.	.	.	.	.	.	.	.	.	.	.	.
2.14	22.92	5	42	152	18.2	10730	59.5	291	10.2	32.2	1.2	0.9	176	96	0.21	2=Unemployed	2	1=Never	20.83	Done	66	50	0	100	53	60	35	83	0	20	50	45	0	45	35	32	0	50	30	47	31.25	28
1.58	35.69	4	53.1	163.3	19.9	7620	58.1	223	12	36.4	0.9	0.7	118	76	0.02	1=Employed	5	1=Never	14.96	Done	75	50	100	75	88	80	58	50	50	67	67	100	100	68	40	64	100	100	55	69.091	77	79.75
1.14	68	2	70.9	166.6	25.5	8920	81	262	13.8	40.5	2.4	2.2	185	107	0.55	1=Employed	7	3=Former	20.85	Done	70	100	88	100	84	53	68	50	38	67	50	70	25	68	40	24	33	63	25	69.818	50.75	36.25
0.98	57.32	3	76	161	29.3	5660	54.2	198	13.5	40.6	1.5	1.4	110	70	0.09	2=Unemployed	3	1=Never	18.07	Done	61	0	50	0	91	80	0	0	94	60	0	90	100	78	75	56	100	88	50	39.636	85.75	73.5
1.45	49	3	71	167	25.5	8430	62	195	12.8	38	0.8	0.7	132	65	0.1	2=Unemployed	3	3=Former	14.27	Done	91	50	0	100	100	87	60	100	75	73	67	95	75	78	10	72	100	100	40	73	64.5	78
0.55	113.93	1	63	165	23.1	5310	52.7	265	12.8	39.7	1	0.9	122	69	0.02	2=Unemployed	4	1=Never	14.02	Done	95	50	88	100	94	93	95	83	100	100	100	100	100	55	20	68	100	100	40	90.727	68.75	77
0.74	111.51	1	66	172	22.3	4240	41.7	226	13.1	38.7	1.3	1.1	125	81	0.05	1=Employed	3	2=Current	17.81	Done	95	100	75	100	94	93	55	83	100	67	67	100	100	100	50	68	100	100	65	84.455	87.5	83.25
1.84	39.98	4	71	159.2	28	6250	59	228	15.5	45.6	1.3	1.3	144	89	.	1=Employed	1	2=Current	16.21	Done	95	100	0	100	97	100	73	83	63	100	100	100	100	100	60	100	100	100	100	82.818	90	100
0.91	86.82	2	64	160	25	6410	54.9	256	14.4	43.1	1	1	132	72	.	1=Employed	3	2=Current	18.17	Done	91	100	63	100	100	93	70	50	100	80	67	95	100	100	50	52	100	100	50	83.091	86.25	75.5
1.27	58.45	3	63.7	167.1	22.8	6710	65.3	245	15.3	45.3	1	1	124	81	0.49	1=Employed	4	3=Former	20.54	Done	91	100	100	88	100	100	55	67	75	87	67	95	100	80	50	64	100	100	40	84.545	81.25	76
2.39	27.79	5	58.6	160.1	22.9	7220	62.6	196	14.5	41.9	1.1	1	110	81	0.12	1=Employed	3	1=Never	25.74	Done	100	50	100	75	100	100	93	50	100	87	100	100	100	100	60	76	100	100	70	86.818	90	86.5
0.65	147.36	1	50.9	163.4	19.1	6160	56.3	365	15.4	44.6	1.4	1.4	131	82	0.01	2=Unemployed	4	2=Current	9.64	Done	82	50	0	75	56	93	68	50	13	67	67	85	0	23	10	44	0	38	30	56.455	29.5	28
4.4	13.36	6	72	170	24.9	6800	63.8	200	10.7	31.8	1	0.7	119	61	0.05	2=Unemployed	2	3=Former	24.96	Done	93	0	0	75	94	100	80	67	56	73	83	95	100	80	30	76	100	88	25	65.545	76.25	72.25
0.7	95.79	1	52	160	20.3	6530	57.1	243	13.8	41.9	1	0.9	112	70	.	1=Employed	3	1=Never	14.44	Done	92	100	100	75	94	93	70	67	88	87	67	100	100	100	60	64	100	100	40	84.818	90	76
1.05	57.47	3	64	158	25.6	3930	52.1	249	9.4	28.7	1.5	1	111	65	0.06	2=Unemployed	3	3=Former	18.45	Done	92	50	100	100	100	100	73	100	81	93	83	95	100	100	35	68	100	100	65	88.364	82.5	83.25
1.44	36.42	4	71	147	32.9	7670	62.2	311	11.1	32.3	1.5	1.1	102	58	.	2=Unemployed	2	1=Never	12.07	Done	82	0	0	100	63	87	68	67	19	73	67	40	75	68	15	52	67	50	40	56.909	49.5	52.25
2.73	25.84	5	66	164	24.5	5730	40.3	221	13.7	39.7	1.5	1.3	112	70	0.23	1=Employed	6	2=Current	22.28	Done	95	100	100	100	100	100	75	67	88	87	100	95	100	100	60	60	100	100	50	92	88.75	77.5
1.2	63.33	2	52	168	18.4	9110	72.4	219	13.9	40.1	0.6	0.5	100	57	0.15	1=Employed	5	2=Current	23.26	Done	84	100	100	75	97	100	90	50	88	87	33	90	100	88	25	48	100	63	35	82.182	75.75	61.5
0.45	172.66	1	49.1	163	18.5	7650	51.1	276	13.5	40.4	1.5	1.3	100	67	0.01	1=Employed	3	1=Never	8.84	Done	61	50	0	63	59	80	48	50	25	20	67	95	0	55	35	0	0	13	0	47.545	46.25	3.25
1.41	56.87	3	84	170	29.1	5960	60.3	209	14.9	43.3	1.1	1.1	110	52	0.07	1=Employed	6	2=Current	13.56	Done	59	50	63	100	72	80	65	100	13	87	33	80	100	90	0	40	100	88	5	65.636	67.5	58.25
1.13	53.33	3	46.6	155.6	19.2	5890	60.8	228	12	36.4	0.6	0.5	125	76	0.03	1=Employed	6	3=Former	16.02	Done	91	50	63	50	97	93	55	67	75	47	33	95	100	55	25	44	67	75	20	65.545	68.75	51.5
1.53	45.49	3	68	166	24.7	8000	66.3	258	15.1	44.4	1.6	1.6	165	70	2.19	1=Employed	3	2=Current	13.55	Done	89	100	0	75	100	100	68	67	69	60	83	85	25	78	60	64	33	75	55	73.727	62	56.75
1.43	40.24	4	67	163	25.2	1250	70.2	330	14.2	40.3	0.9	0.8	147	78	0.07	2=Unemployed	4	2=Current	12.08	Done	89	0	0	50	94	93	58	33	56	60	33	95	100	78	10	52	100	75	35	51.455	70.75	65.5
0.87	68.11	2	58.5	150.5	25.8	5640	52.5	277	12.4	36.4	2.6	2.1	135	87	0.02	2=Unemployed	3	1=Never	20.37	Done	80	0	100	75	91	100	95	50	50	67	67	90	50	55	45	56	33	100	50	70.455	60	59.75
3.41	14.83	6	52	162	19.8	6500	65	250	12.6	39.1	0.8	0.7	130	80	0.03	1=Employed	5	1=Never	14.79	Done	98	100	88	100	100	100	85	83	81	87	100	100	100	100	30	56	100	100	40	92.909	82.5	74
0.5	133.42	1	56	160	21.9	6350	44.2	250	10.9	33	0.8	0.6	128	78	0.05	1=Employed	3	1=Never	11.96	Done	93	100	25	75	100	100	85	50	100	100	67	95	100	100	40	52	100	100	35	81.364	83.75	71.75
1.95	37.73	4	71	165	26.1	4450	39.1	256	14.8	42.6	1.4	1.3	112	63	0.04	1=Employed	4	1=Never	21.89	Done	93	100	100	88	100	100	98	67	75	93	100	95	100	100	70	84	100	75	75	92.182	91.25	83.5
1	86.59	2	75	172	25.4	6180	50.2	224	16.3	46.2	1.4	1.4	115	76	0.04	1=Employed	5	3=Former	18.86	Done	95	100	0	50	94	100	95	50	75	80	67	100	100	100	85	52	100	100	55	73.273	96.25	76.75
2.64	25.21	5	83.6	166.4	30.2	8650	66	270	11.1	32.6	1.8	1.3	95	60	0.2	1=Employed	2	3=Former	15.52	Done	98	100	100	100	100	100	95	100	75	67	67	95	100	100	45	72	100	100	55	91.091	85	81.75
1.66	33.72	4	52	160	20.3	4140	67.3	168	12.1	35.1	1.2	0.9	119	68	0.13	2=Unemployed	3	1=Never	49.29	Done	84	0	100	75	81	60	88	67	50	67	67	100	100	100	35	56	100	88	45	67.182	83.75	72.25
2.75	25.62	5	75	179	23.4	4760	61.6	120	12.6	37.5	0.4	0.3	119	65	0.5	1=Employed	4	3=Former	13.21	Done	70	50	0	50	94	93	60	33	38	60	67	75	50	58	45	24	0	75	20	55.909	57	29.75
1.3	54.73	3	.	.	.	6520	54.8	190	12.9	39.1	.	.	131	72	5.9	2=Unemployed	2	1=Never	.	Not Done	.	.	.	.	.	.	.	.	.	.	.	.	.	.	.	.	.	.	.	.	.	.
2.95	21.95	5	71.3	172	24.1	11390	42.2	212	13.3	38.5	1.3	1.1	137	69	1.9	1=Employed	3	2=Current	12.02	Done	86	100	100	75	81	80	63	50	50	67	67	95	100	78	40	60	100	75	50	74.455	78.25	71.25
4.01	11.2	6	54	155.5	22.3	6890	61.9	285	10.9	33.6	0.6	0.4	147	71	0.14	1=Employed	3	1=Never	13.6	Done	55	0	0	75	59	73	45	50	100	67	50	55	25	58	65	44	0	75	30	52.182	50.75	37.25
3.47	18.33	5	52.3	163	19.7	8050	61	256	11	33.4	1.1	0.8	138	70	0.07	1=Employed	4	2=Current	15.94	Done	86	100	75	100	91	100	70	67	63	93	83	85	75	100	40	96	100	100	60	84.364	75	89
1.34	56.2	3	68	168	24.1	9870	63.2	183	17	49.4	1.5	1.6	123	70	.	2=Unemployed	1	2=Current	17.75	Done	50	50	50	88	75	53	83	83	44	60	67	65	50	68	20	36	33	63	25	63.909	50.75	39.25
8.17	7.62	6	54	173	18	2850	50.1	101	9.8	28.9	0.4	0.3	160	107	0.2	1=Employed	3	3=Former	12.57	Done	86	100	100	25	72	100	70	33	50	80	67	90	100	68	35	52	100	75	40	71.182	73.25	66.75
3.29	14.91	6	70	157	28.4	8660	71.3	259	9.9	28.9	1.2	0.8	115	69	0.14	2=Unemployed	3	2=Current	9.88	Done	68	0	0	88	59	60	58	50	50	60	67	65	100	88	25	76	100	100	10	50.909	69.5	71.5
1.92	27.99	5	56	158	22.4	7520	65.3	212	11.9	35.3	0.8	0.6	119	72	0.07	2=Unemployed	3	1=Never	11.24	Done	96	0	0	63	97	87	90	33	19	67	67	95	100	100	30	76	100	100	65	56.273	81.25	85.25
0.9	67.41	2	62.4	161.9	23.8	5620	61.5	273	12	37.2	1	0.8	106	65	0.03	1=Employed	2	1=Never	14.5	Done	77	100	100	75	100	100	75	83	100	100	100	100	100	100	30	92	100	100	40	91.818	82.5	83
1.35	55.28	3	85	171	29.1	7250	62	225	15.6	44.7	1.4	1.4	140	70	0.35	1=Employed	4	2=Current	14.38	Done	93	100	88	100	94	100	73	100	75	60	67	90	100	90	40	76	100	100	75	86.364	80	87.75
4.36	14.71	6	75	170	26	11020	66.7	258	14.2	42.6	1.5	1.4	131	73	0.04	2=Unemployed	1	2=Current	12.05	Done	93	0	0	100	94	100	100	100	75	100	100	95	100	100	35	60	100	100	40	78.364	82.5	75
1.68	45.71	3	72	173	24.1	8710	64.7	236	14.8	43.3	1	1	151	90	0.12	1=Employed	4	3=Former	18.95	Done	95	100	100	75	94	100	93	50	38	80	67	100	100	80	35	56	100	88	50	81.091	78.75	73.5
1.04	75	2	63	178	19.9	4930	52	178	13.1	39.7	0.5	0.4	129	80	0.04	1=Employed	4	3=Former	28.58	Done	100	50	0	50	69	80	75	33	6	67	33	95	100	100	30	20	0	13	45	51.182	81.25	19.5
1.4	52.81	3	.	.	.	.	.	.	.	.	.	.			.		.	1=Never	.	Not Done	.	.	.	.	.	.	.	.	.	.	.	.	.	.	.	.	.	.	.	.	.	.
4.67	9.72	6	60	155	25	6480	61.6	184	10.7	33.1	0.3	0.2	127	78	0.04	2=Unemployed	3	1=Never	15.38	Done	75	0	75	63	91	93	63	50	31	73	67	65	100	90	40	52	100	63	50	61.909	73.75	66.25
1.59	35.27	4	55	165	20.2	5500	61.6	211	11.4	34.8	0.5	0.4	149	88	0.03	1=Employed	3	1=Never	11.01	Done	86	100	100	50	88	87	85	33	75	93	67	100	100	90	55	52	100	100	50	78.545	86.25	75.5
1.88	37.44	4	72	178	22.7	7700	52.6	246	12.1	35.6	0.8	0.6	133	75	0.15	1=Employed	4	1=Never	14.14	Done	98	100	0	100	100	87	100	100	75	60	100	95	100	90	60	68	100	100	70	83.636	86.25	84.5
2.77	16.68	5	64	160	25	4210	61.7	135	11.6	34.1	1.2	0.9	162	84	0.21	2=Unemployed	2	1=Never	16.29	Done	68	50	0	100	71	100	8	67	25	93	67	55	25	68	40	44	67	100	45	59	47	64
1.47	50.5	3	81	166	29.4	7010	42.6	184	16.5	48.5	1.9	2	152	100	0.05	1=Employed	4	2=Current	13.57	Done	98	100	100	75	94	100	85	67	100	80	67	95	100	100	60	72	100	100	65	87.818	88.75	84.25
3.6	16.75	5	54	162	20.6	8500	67	275	9.6	29.3	3.1	2	128	71	0.05	2=Unemployed	3	2=Current	9.76	Done	75	0	13	100	44	93	43	83	0	80	67	65	50	35	15	56	100	75	40	54.364	41.25	67.75
3.35	14.6	6	55	158	22	5160	60.6	209	11.6	35.7	1	0.8	163	106	0.03	1=Employed	6	1=Never	11.65	Done	95	100	75	25	100	80	85	50	100	60	100	100	100	100	55	64	67	100	35	79.091	88.75	66.5
0.81	97.2	1	64	163	24.1	4870	40.5	192	13.3	39.2	1.3	1.1	136	78	0.07	1=Employed	3	2=Current	10.92	Done	50	100	0	75	56	73	55	50	81	53	67	100	100	75	80	52	100	50	65	60	88.75	66.75
1.95	25.29	5	61	154	25.7	4340	41	124	8.8	27.4	1.6	1	139	84	0.19	2=Unemployed	2	1=Never	14.03	Done	36	0	0	100	68	87	43	83	6	53	50	60	0	0	25	44	100	63	25	47.818	21.25	58
8.47	6.26	6	65	165	23.9	5600	66.6	94	9.6	29	0.7	0.5	155	71	0.58	1=Employed	2	3=Former	10.78	Done	85	0	0	100	91	100	63	67	50	80	83	90	75	88	50	64	33	63	55	65.364	75.75	53.75
1.09	70.77	2	75	174	24.8	7640	68.7	194	15.7	45.7	1.2	1.2	138	75	0.1	1=Employed	4	2=Current	14.78	Done	100	50	25	88	91	87	68	83	75	67	67	100	100	100	45	48	100	100	60	72.818	86.25	77
2.19	22.89	5	49	152	21.2	4590	46.4	179	11	34.9	1.1	0.9	129	73	0.44	2=Unemployed	2	1=Never	17.76	Done	93	50	100	75	91	100	63	50	88	80	67	100	100	90	35	60	100	88	55	77.909	81.25	75.75
4.27	16.54	5	100	180	30.9	6340	61.9	261	15.3	45.1	1.1	1.1	159	96	0.2	1=Employed	2	2=Current	12.72	Done	100	100	100	50	100	100	85	50	63	93	67	100	100	100	25	68	100	100	65	82.545	81.25	83.25
1.76	30.09	4	48	149	21.6	6920	60.5	219	11.1	33	1	0.7	112	74	.	1=Employed	4	1=Never	14.46	Done	77	100	63	63	75	73	78	50	50	73	50	95	75	65	35	56	100	88	60	68.364	67.5	76
3.94	13.12	6	59	158	23.6	6160	73.7	255	10.5	31.8	0.9	0.6	154	85	0.04	2=Unemployed	2	1=Never	19.22	Done	68	0	88	100	72	100	100	83	25	100	67	95	100	68	20	64	100	75	70	73	70.75	77.25
5.06	8.8	6	51.8	146	24.3	6270	70.4	236	11	33.8	1.1	0.8	106	57	0.03	1=Employed	1	1=Never	14.64	Done	66	0	0	100	57	87	33	100	0	53	33	25	0	78	10	52	33	75	45	48.091	28.25	51.25
4.38	14.01	6	57.1	177.3	18.2	5530	53.9	203	9.6	29.8	1	0.7	95	51	.	1=Employed	1	3=Former	13.84	Done	73	0	0	75	78	87	80	67	56	87	67	80	50	78	15	68	100	100	45	60.909	55.75	78.25
2.22	22.03	5	63	155	26.2	9720	50.3	265	12.2	38.5	1	0.9	179	106	.	2=Unemployed	2	1=Never	12.35	Done	91	0	0	88	91	87	75	50	100	60	67	65	50	100	35	56	0	75	50	64.455	62.5	45.25
1.97	26.73	5	48	157	19.5	7470	55.1	209	13.1	40.3	0.8	0.7	135	89	0.03	2=Unemployed	4	1=Never	15.68	Done	77	0	0	100	86	93	98	67	100	80	100	85	100	90	60	96	100	100	65	72.818	83.75	90.25
1.5	36.19	4	64	161	24.7	5170	46.6	217	7.9	24	4.4	2.3	134	69	0.6	2=Unemployed	2	1=Never	15.33	Done	50	0	0	100	47	67	50	0	13	27	33	60	0	23	25	8	0	13	0	35.182	27	5.25
1.35	56.17	3	66	163	24.8	1175	75.2	207	13.9	41.8	1.4	1.3	126	66	0.07	1=Employed	5	1=Never	17.74	Done	100	100	100	88	100	100	75	100	100	87	100	95	100	100	75	76	100	100	60	95.455	92.5	84
1.86	27.28	5	56.3	153.4	23.9	9080	58.3	223	11.9	33.2	1.6	1.2	123	63	.	2=Unemployed	5	1=Never	15.24	Done	86	0	0	100	94	93	85	100	50	67	83	85	100	58	30	76	100	100	40	68.909	68.25	79
2.49	28.74	5	71	166	25.8	4260	55.9	164	11.9	36.6	0.5	0.4	138	80	.	1=Employed	4	1=Never	16.33	Done	95	100	100	100	91	100	93	67	75	73	67	95	100	88	20	60	100	100	40	87.364	75.75	75
1.28	62.24	2	63	168	22.3	9310	68	189	15.4	45.4	0.7	0.7	114	70	0.04	1=Employed	3	3=Former	14.71	Done	89	100	0	100	94	100	68	50	75	93	50	100	100	100	60	56	100	100	75	74.455	90	82.75
1.98	33.88	4	61.7	159.4	24.3	5280	58.2	270	12.5	36.3	0.7	0.6	117	61	.	2=Unemployed	2	3=Former	23.43	Done	65	0	13	88	38	27	38	33	6	0	50	20	0	23	0	8	0	13	5	32.545	10.75	6.5
5.14	12.86	6	80	172	27	6300	52	245	12.2	36.4	1.2	1	152	78	.	1=Employed	5	3=Former	11.82	Done	86	100	100	100	91	100	88	100	69	93	100	100	100	100	80	84	100	100	80	93.364	95	91
2.26	23.29	5	57	162	21.7	3560	58.7	131	12.5	39	0.7	0.6	140	88	.	1=Employed	3	1=Never	11.42	Done	93	50	100	100	88	87	73	33	31	53	67	80	100	100	15	52	100	75	50	70.455	73.75	69.25
2.49	26.69	5	58	160	22.7	6160	62.1	139	13	39.8	0.7	0.6	133	78	.	2=Unemployed	3	3=Former	18.38	Done	75	0	0	100	47	87	63	100	25	53	67	30	75	88	0	32	100	50	10	56.091	48.25	48
2.55	25.88	5	59	162	22.5	6190	63.7	284	12.8	37.2	1.2	1	140	80	.	2=Unemployed	4	1=Never	9.54	Done	52	0	0	100	50	13	75	83	100	60	100	55	0	33	15	64	0	0	50	57.545	25.75	28.5
3.89	17.73	5	84.7	179.7	26.2	8010	73	199	11.7	35.5	0.5	0.4	128	82	.	1=Employed	4	3=Former	15	Done	91	100	100	100	88	100	90	50	56	87	83	100	100	100	40	68	100	75	60	85.909	85	75.75
4.17	15.77	5	68	168	24.1	6340	62.4	283	11.6	34.3	1.1	0.8	156	90	.	1=Employed	4	3=Former	11.69	Done	93	100	100	100	97	100	90	100	56	80	100	100	100	100	95	88	100	100	85	92.364	98.75	93.25
1.25	61.91	2	79	181	24.1	6220	62.2	273	15.3	47.8	1.1	1.2	163	96	.	1=Employed	5	3=Former	13.77	Done	77	100	100	63	84	100	80	50	44	73	83	90	100	80	15	52	100	75	45	77.636	71.25	68
0.71	88.24	2	60	163	22.6	10630	64.9	204	13.7	39.4	2.1	1.8	91	49	0.03	1=Employed	4	1=Never	15.64	Done	84	100	0	100	100	100	75	100	100	67	0	100	100	90	35	72	100	75	55	75.091	81.25	75.5
1	80.44	2	67	169	23.5	6400	63.8	218	14.7	42.9	1.4	1.3	146	84	0.03	1=Employed	5	3=Former	18.25	Done	90	100	100	38	100	87	53	33	88	80	50	90	100	90	25	60	100	100	60	74.455	76.25	80
1.31	55.26	3	65	175	21.2	6160	47.9	172	13.8	41	1.1	1	128	85	0.1	1=Employed	2	3=Former	20.04	Done	95	100	100	100	100	100	100	100	94	80	100	100	100	100	90	84	100	100	60	97.182	97.5	86
1.06	68.29	2	54	170	18.7	5810	36.3	216	13.2	40.8	0.5	0.5	130	64	0.05	2=Unemployed	1	1=Never	13.9	Done	80	50	0	75	91	80	88	67	56	73	100	95	100	80	35	64	100	100	60	69.091	77.5	81
1.65	32.67	4	62	161	23.9	5590	63.9	139	12	35.7	0.4	0.3	132	76	0.13	1=Employed	3	1=Never	17.35	Done	86	100	0	88	75	73	63	83	31	93	67	70	50	23	10	44	0	100	20	69	38.25	41
6.36	9.56	6	98	173	32.7	1142	71.4	294	11.5	34.2	1.6	1.2	134	67	0.05	1=Employed	3	3=Former	12.5	Done	65	100	0	88	56	67	55	50	50	60	33	80	25	90	35	52	100	63	30	56.727	57.5	61.25
1.34	62.17	2	61	168	21.6	1292	77.2	233	15.1	43.6	1	1	147	78	0.07	1=Employed	2	2=Current	15.24	Done	100	100	100	75	100	100	75	67	100	100	100	100	100	100	90	96	100	100	100	92.455	97.5	99
3.91	19.75	5	65	176	21	6310	64.8	249	11	32.6	1	0.7	172	100	0.28	2=Unemployed	4	1=Never	12.69	Done	92	50	0	75	84	93	78	83	38	87	83	100	75	90	35	72	100	63	60	69.364	75	73.75
1.07	69.58	2	70	167	25.1	10930	61.3	250	15.6	44.9	1.6	1.6	156	74	0.2	1=Employed	6	2=Current	12.67	Done	94	100	50	100	97	100	95	100	100	93	100	95	100	100	70	76	100	100	60	93.545	91.25	84
0.94	88.01	2	67	173.5	22.3	5400	78.2	202	15.1	43.9	1.8	1.8	126	76	0.005	1=Employed	4	1=Never	18.34	Not Done	.	.	.	.	.	.	.	.	.	.	.	.	.	.	.	.	.	.	.	.	.	.
1.4	51.69	3	.	.	.	.	.	.	.	.	.	.			.	1=Employed	2		.		.	.	.	.	.	.	.	.	.	.	.	.	.	.	.	.	.	.	.	.	.	.
0.92	104.89	1	73.2	177.7	23.2	5140	62.5	257	14.7	42.7	0.6	0.6	119	80	0.021	2=Unemployed	3	1=Never	21.13	Not Done	.	.	.	.	.	.	.	.	.	.	.	.	.	.	.	.	.	.	.	.	.	.
1.7	41.75	4	71.4	174	23.6	9600	57	217	10.6	30.7	1.4	1	113	69	0.021	2=Unemployed	4	2=Current	13.83	Done	68	0	0	100	75	80	70	50	31	67	50	80	25	90	35	44	0	75	45	53.727	57.5	41
2.24	30.82	4	71	165	26.1	4340	68.1	215	12.2	35.9	1.2	1	126	84	0.098	2=Unemployed	3	3=Former	19.86	Not Done	.	.	.	.	.	.	.	.	.	.	.	.	.	.	.	.	.	.	.	.	.	.
1.73	40.77	4	71	171	24.3	5960	57.5	161	14.9	44.3	1.1	1.1	128	76	0.181	1=Employed	2	2=Current	23.9	Done	45	50	36	50	71	73	90	33	19	60	67	75	75	90	10	44	67	75	5	54	62.5	47.75
1.3	56.31	3	67	168	23.7	5620	54.9	186	13.2	38.4	0.9	0.8	115	81	0.407	1=Employed	2	1=Never	20.89	Done	100	100	88	100	94	87	85	100	81	93	67	100	100	100	70	76	100	100	60	90.455	92.5	84
1.95	28	5	58	154	24.5	7070	54.3	244	11.8	35.2	1.5	1.2	103	70	0.046	1=Employed	4	1=Never	21.14	Done	100	100	100	25	100	100	100	50	100	67	100	100	100	100	75	100	100	100	100	85.636	93.75	100
1.92	26.21	5	60	148	27.4	7290	60.2	291	11.4	34.2	1.4	1.1	138	75	0.709	2=Unemployed	2	1=Never	14.67	Done	69	100	50	100	56	67	63	33	50	53	67	25	75	45	30	52	33	75	40	64.364	43.75	50
1.2	45.98	3	47	153	20.1	4350	42.1	188	11	33.4	0.7	0.5	120	80	0.02	2=Unemployed	2	1=Never	28.91	Done	97	0	62	75	62	80	62	33	6	40	67	50	0	55	20	56	0	75	55	53.091	31.25	46.5
2.97	22.17	5	74	172	25	7150	65.9	196	11.8	35	1	0.8	168	87	0.02	1=Employed	4	1=Never	18.22	Not Done	.	.	.	.	.	.	.	.	.	.	.	.	.	.	.	.	.	.	.	.	.	.
1.2	70.16	2	74	172	25	7150	65.9	196	11.8	35	1	0.8	155	92	0.02	2=Unemployed	3	3=Former	16.68	Done	84	50	0	100	94	93	63	67	63	87	67	90	100	88	60	56	100	100	70	69.818	84.5	81.5
2.13	23.48	5	62	156	25.5	5450	65.1	228	12.5	37	1.1	0.9	134	90	0.022	2=Unemployed	2	1=Never	20.18	Done	94	100	88	100	78	80	68	83	25	100	100	60	100	100	25	72	100	100	55	83.273	71.25	81.75
1.08	54.38	3	66	165	24.2	6430	55.2	325	10.4	31.2	0.7	0.5	136	79	0.833	2=Unemployed	3	1=Never	17.48	Done	57	50	0	63	84	87	45	50	69	60	50	95	75	80	20	52	33	75	50	55.909	67.5	52.5
1.91	35.01	4	69	162	26.3	5800	64.5	171	11.5	32.8	1.8	1.3	130	70	0.07	2=Unemployed	2	3=Former	14.83	Done	98	0	100	38	100	53	90	17	50	53	17	55	25	55	40	52	0	75	50	56	43.75	44.25
1.07	69.8	2	73	173	24.4	5820	50	219	15.8	45.2	0.9	0.9	111	71	0.043	2=Unemployed	2	2=Current	12.45	Done	88	50	0	50	94	100	63	50	81	73	67	85	100	100	35	64	33	100	55	65.091	80	63
1.69	30.47	4	59	157	23.9	6980	51.4	237	10	28.2	1.1	0.7	142	52	0.033	2=Unemployed	99	1=Never	21.4	Done	64	0	13	100	44	73	70	100	44	80	100	55	25	43	0	56	33	50	35	62.545	30.75	43.5
0.92	85.41	2	71	171	24.3	6860	49.1	162	13.1	38.9	0.7	0.6	126	78	0.016	1=Employed	4	1=Never	25.18	Done	100	100	63	100	94	100	90	83	75	87	67	100	100	100	70	76	100	100	70	87.182	92.5	86.5
5.18	12.74	6	93	175	30.4	4520	55.8	188	10.6	30.8	0.6	0.4	159	75	0.012	1=Employed	3	1=Never	21.28	Done	84	100	0	100	71	93	70	83	50	60	50	95	100	100	35	52	100	63	60	69.182	82.5	68.75
1.29	41.22	4	57	163	21.5	5150	56.7	151	13.1	38.9	1.1	1	134	76	0.019	2=Unemployed	4	1=Never	14.69	Not Done	.	.	.	.	.	.	.	.	.	.	.	.	.	.	.	.	.	.	.	.	.	.
1.63	31.28	4	61	150	27.1	5370	51.4	258	10.9	32	1.9	1.4	127	72	0.047	2=Unemployed	2	1=Never	20.65	Done	86	50	0	63	96	93	78	33	88	93	50	85	100	78	25	64	100	88	45	66.364	72	74.25
1.29	57.21	3	68	174	22.5	5370	51.4	258	10.9	32	1.9	1.4	122	86	0.047	1=Employed	3	1=Never	15	Not Done	.	.	.	.	.	.	.	.	.	.	.	.	.	.	.	.	.	.	.	.	.	.
1.55	45.81	3	67	171	22.9	5510	64.7	140	12.9	36.3	1.4	1.1	154	91	0.026	1=Employed	2	3=Former	13.99	Not Done	.	.	.	.	.	.	.	.	.	.	.	.	.	.	.	.	.	.	.	.	.	.
1.23	47.43	3	65	160	25.4	6320	64.5	269	13.2	39.8	1.7	1.5	138	93	0.091	2=Unemployed	4	1=Never	13.95	Done	89	.	100	75	86	100	.	50	50	53	17	100	100	100	35	60	100	88	40	.	83.75	72
2.02	24.28	5	50.8	152	22	7350	.	189	10.6	32.5	0.7	0.5	167	85	0.006	2=Unemployed	2	1=Never	21.45	Not Done	.	.	.	.	.	.	.	.	.	.	.	.	.	.	.	.	.	.	.	.	.	.
1.35	41.18	4	78	161	30.1	5330	61.4	174	10.1	29.5	1.7	1.1	139	77	0.214	1=Employed	4	1=Never	18.58	Done	95	100	0	75	100	100	73	50	100	60	67	95	100	100	50	100	100	100	100	74.545	86.25	100
1.82	38.19	4	83	173	27.7	9410	37.5	229	13.2	38.5	0.8	0.7	133	66	0.254	2=Unemployed	3	2=Current	39.81	Done	56	.	.	75	.	40	.	33	25	67	.	55	.	.	25	.	.	75	.	.	.	.
1.94	26.7	5	51	146	23.9	6290	44.1	177	11.8	34.5	1.3	1	122	65	0.005	2=Unemployed	4	1=Never	13.15	Done	98	.	.	.	94	93	.	.	44	87	.	100	100	100	20	72	100	100	50	.	80	80.5
1.32	59.77	3	91.2	170.3	31.4	9540	50.4	218	16.7	49.3	1.3	1.4	103	68	0.227	1=Employed	2	2=Current	16.25	Not Done	.	.	.	.	.	.	.	.	.	.	.	.	.	.	.	.	.	.	.	.	.	.
1.29	63.38	2	74	174	24.4	7050	64.3	230	14.7	42	4.5	4.2	131	80	0.163	1=Employed	2	2=Current	17.08	Done	75	100	100	75	94	100	83	83	81	67	67	90	100	78	60	72	100	100	30	84.091	82	75.5
3.04	21.42	5	53	168	18.8	5030	58.4	182	10.4	30.9	1.3	0.9	156	95	0.007	1=Employed	3	3=Former	39.46	Done	86	100	0	75	88	87	85	67	94	80	100	95	100	100	10	64	100	100	45	78.364	76.25	77.25
1.71	30.77	4	54	150	24	6410	64.6	218	12.4	37.9	0.9	0.8	130	82	0.003	1=Employed	4	1=Never	24.61	Done	91	50	0	75	97	60	48	50	25	60	67	85	100	55	35	52	100	100	50	56.636	68.75	75.5
1.22	61.23	2	67.5	173	22.6	6010	59.7	205	12	36.2	0.5	0.4	97	62	0.024	2=Unemployed	3	3=Former	24.07	Not Done	.	.	.	.	.	.	.	.	.	.	.	.	.	.	.	.	.	.	.	.	.	.
1.17	64.72	2	56	162	21.3	8060	64.5	196	14.3	41.9	0.6	0.6	98	63	0.01	1=Employed	2	3=Former	19.35	Done	100	100	100	63	100	87	100	67	69	67	67	100	100	100	50	60	100	100	50	83.636	87.5	77.5
2.47	25.87	5	77	165	28.3	5500	61.2	172	12.3	36	1.3	1	123	75	0.081	2=Unemployed	6	3=Former	20.46	Done	38	50	0	100	19	33	35	33	69	40	67	75	100	45	30	52	100	50	55	44	62.5	64.25
1.13	66.42	2	70	165	25.7	6300	43.9	190	16.3	49	0.9	1	103	67	0.033	1=Employed	3	2=Current	35.1	Done	98	100	75	100	100	93	95	50	63	93	67	95	100	100	80	56	100	88	60	84.909	93.75	76
1.6	34.12	4	59	165	21.7	4370	49.5	189	12	35.9	0.8	0.6	130	81	0.075	1=Employed	3	1=Never	.	Not Done	.	.	.	.	.	.	.	.	.	.	.	.	.	.	.	.	.	.	.	.	.	.
6.55	9.46	6	65	169	22.8	7650	60.9	281	11.3	34.6	0.6	0.5	150	100	0.059	1=Employed	4	2=Current	45.46	Done	75	50	100	75	69	80	55	50	38	67	33	90	75	68	30	60	67	75	50	62.909	65.75	63
1.45	52.39	3	54	143	26.4	5670	48.7	167	14.3	42	1	0.9	140	75	0.025	1=Employed	2	1=Never	24.5	Done	100	100	0	75	100	100	85	50	75	80	67	80	100	88	50	72	100	75	70	75.636	79.5	79.25
3.39	13.44	6	46	142	22.8	5380	60.2	212	11.2	33.2	0.5	0.4	150	90	0.011	2=Unemployed	1	1=Never	19.93	Not Done	.	.	.	.	.	.	.	.	.	.	.	.	.	.	.	.	.	.	.	.	.	.
4.72	13.31	6	.	.	.	5340	57.8	242	11.4	32.8	0.8	0.6	131	93	0.046	1=Employed	3	2=Current	21.76	Not Done	.	.	.	.	.	.	.	.	.	.	.	.	.	.	.	.	.	.	.	.	.	.
1.45	58.38	3	67	174	22.1	4530	53.5	173	14.9	44.1	0.7	0.7	119	73	0.004	1=Employed	4	1=Never	18.63	Done	88	100	0	38	100	53	58	33	100	47	50	95	100	100	50	32	67	38	20	60.636	86.25	39.25
1.13	77.27	2	92	182	27.8	7170	57.8	204	15.7	45.6	1.3	1.3	111	64	0.097	1=Employed	6	1=Never	20.36	Done	100	100	0	75	97	93	65	33	75	80	50	90	100	100	30	40	100	100	30	69.818	80	67.5
1.26	63.39	2	78.5	170.5	27	7330	60.4	243	16.2	45.7	1.4	1.4	109	64	0.21	1=Employed	4	3=Former	23.86	Done	95	100	100	100	100	100	88	100	100	100	100	100	100	100	80	100	100	100	100	98.455	95	100
1.9	36.34	4	66	165	24.2	6200	71.5	122	13.5	40.4	1.2	1.1	124	74	0.068	1=Employed	2	3=Former	25.61	Done	100	100	100	100	100	100	75	67	100	100	100	100	100	100	70	100	100	75	100	94.727	92.5	93.75
2.59	25.42	5	77	170	26.6	5130	54.9	166	10.7	31.5	1	0.7	152	88	0.08	1=Employed	2	1=Never	12.05	Not Done	.	.	.	.	.	.	.	.	.	.	.	.	.	.	.	.	.	.	.	.	.	.
3.38	14.17	6	64	152	27.7	8260	72.7	273	10.4	30.5	1	0.7	131	66	0.199	2=Unemployed	2	1=Never	31.55	Not Done	.	.	.	.	.	.	.	.	.	.	.	.	.	.	.	.	.	.	.	.	.	.
1.57	51.13	3	52	161	20.1	6990	66.6	355	12.9	37.3	0.6	0.5	118	70	0.039	1=Employed	6	2=Current	28.69	Done	100	50	100	25	100	100	65	33	50	67	83	100	75	75	45	60	67	100	50	70.273	73.75	69.25
1.24	71.62	2	57	169	20	5780	51.6	326	11.7	34.9	1	0.8	111	64	0.018	2=Unemployed	2	1=Never	21.57	Done	100	50	0	75	97	93	73	83	56	87	67	95	100	100	35	52	100	100	55	71	82.5	76.75
0.94	61.16	2	55	160	21.5	6760	47.8	285	14	40.7	0.7	0.6	115	74	0.167	2=Unemployed	2	1=Never	22.24	Done	86	50	100	.	79	87	63	.	69	93	67	95	100	78	10	56	100	100	40	.	70.75	74
1.31	55.09	3	76	174	25.1	9640	69.5	203	14.5	42.1	1.8	1.7	124	78	0.075	2=Unemployed	2	1=Never	13.49	Done	82	0	75	50	78	87	68	50	63	73	67	85	75	100	35	56	100	75	50	63	73.75	70.25
1.95	37.56	4	76	183	22.7	7040	54.4	373	15.9	46.5	0.9	0.9	106	71	0.025	1=Employed	2	2=Current	18.44	Done	98	100	100	100	100	93	100	50	81	93	100	100	100	78	20	80	100	100	60	92.273	74.5	85
1.46	53.75	3	67	170	23.2	7180	55.5	191	14.8	43.4	1	1	115	75	0.065	1=Employed	3	1=Never	23.88	Done	100	100	100	75	100	100	65	83	100	100	100	100	100	100	65	76	100	100	70	93	91.25	86.5
1.57	32.57	4	61	157	24.7	5490	45.8	175	12.5	38	2.1	1.8	153	73	0.023	2=Unemployed	2	1=Never	48.33	Not Done	.	.	.	.	.	.	.	.	.	.	.	.	.	.	.	.	.	.	.	.	.	.
1.62	31.06	4	55	155	22.9	5220	48.3	193	9.1	28.5	0.8	0.5	133	88	0.021	2=Unemployed	1	1=Never	43.79	Done	43	0	0	75	72	87	80	33	44	47	50	40	0	33	25	52	0	25	20	48.273	24.5	24.25
1.58	44.66	4	66	172	22.3	5690	55.8	183	13.5	39.9	1.3	1.2	103	62	0.06	2=Unemployed	2	1=Never	33.24	Done	88	100	100	100	100	100	90	100	94	87	50	95	100	78	65	72	100	100	55	91.727	84.5	81.75
1.73	39.48	4	66	166	24	8470	67	209	15.2	44.5	1.6	1.6	113	70	0.097	1=Employed	3	1=Never	24.13	Not Done	.	.	.	.	.	.	.	.	.	.	.	.	.	.	.	.	.	.	.	.	.	.
1.3	55.58	3	74	176	23.9	5560	54	198	16.4	49.4	0.8	0.9	130	80	0.108	1=Employed	3	1=Never	34.93	Not Done	.	.	.	.	.	.	.	.	.	.	.	.	.	.	.	.	.	.	.	.	.	.
2.16	31.56	4	73	168	25.9	7030	52.1	196	14.2	40.3	1.5	1.3	110	70	0.147	1=Employed	4	1=Never	34.78	Done	100	100	100	75	100	87	75	50	100	67	100	100	100	100	81	96	100	100	100	86.727	95.25	99
1.33	55.82	3	71	171	24.3	5020	40.4	246	15.7	46.4	1	1	113	78	0.02	1=Employed	4	1=Never	32.55	Done	100	100	100	100	100	100	95	50	88	93	100	95	75	78	40	68	100	100	45	93.273	72	78.25
1.64	43.36	4	66	167	23.7	5130	59.2	232	12	35.9	1	0.8	120	70	0.078	1=Employed	2	2=Current	25.87	Done	91	100	0	50	91	100	60	50	88	80	67	95	100	100	30	60	100	100	50	70.636	81.25	77.5
3.03	15.58	5	63	156	25.9	8000	71.3	262	12.5	37.5	1.1	0.9	104	63	0.155	1=Employed	2	1=Never	13.94	Done	91	0	0	100	94	100	63	100	50	73	67	85	100	100	45	56	100	100	65	67.091	82.5	80.25
2.09	33.26	4	71	174.5	23.3	5300	57.1	189	10.7	32.8	0.8	0.6	118	69	0.044	1=Employed	2	1=Never	20.95	Not Done	.	.	.	.	.	.	.	.	.	.	.	.	.	.	.	.	.	.	.	.	.	.
1.21	45.09	3	76	158	30.4	5360	47.6	165	12.3	36.3	1.4	1.1	108	71	0.033	2=Unemployed	2	1=Never	18.57	Not Done	.	.	.	.	.	.	.	.	.	.	.	.	.	.	.	.	.	.	.	.	.	.
2.42	26.8	5	75	170	26	3920	53	209	16.4	45.8	1.2	1.2	121	75	0.037	2=Unemployed	2	1=Never	21.13	Not Done	.	.	.	.	.	.	.	.	.	.	.	.	.	.	.	.	.	.	.	.	.	.
1.53	46.05	3	77.1	176.6	24.7	5400	53.2	178	17.2	49.5	2.5	2.8	127	89	0.109	2=Unemployed	3	3=Former	11.77	Done	51	0	50	0	58	60	30	0	13	9	67	70	0	88	15	36	0	75	50	30.727	43.25	40.25
1.06	54.87	3	58	154.4	24.3	4900	57.8	174	14.6	41.6	1.7	1.6	130	88	0.02	1=Employed	2	1=Never	16.92	Done	86	50	0	100	97	93	75	50	13	47	83	65	100	75	5	60	100	100	50	63.091	61.25	77.5
1.9	39.07	4	70	167.8	24.9	5900	57.5	180	16.4	46.8	1.2	1.2	107	72	0.01	1=Employed	2	2=Current	.	Not Done	.	.	.	.	.	.	.	.	.	.	.	.	.	.	.	.	.	.	.	.	.	.
1.9	35.43	4	63	167.2	22.5	5600	49.2	249	10.7	31.4	1.7	1.2	105	53	.	2=Unemployed	2	3=Former	.	Done	82	100	13	88	75	87	58	67	81	80	67	80	25	45	15	60	100	75	55	72.545	41.25	72.5
1.15	48.3	3	61	156	25.1	6000	55.1	211	14.1	44.3	1.3	1.3	127	79	0.041	1=Employed	2	1=Never	17.34	Done	91	100	0	50	75	60	85	83	69	80	67	50	100	68	45	68	100	100	65	69.091	65.75	83.25
1.84	42.58	4	.	.	.	.	.	.	.	.	.	.	142	99	.	1=Employed	2	2=Current	.	Done	75	0	0	75	78	87	53	50	38	73	67	85	100	100	30	52	67	100	50	54.182	78.75	67.25
3.71	16.62	5	63	164.8	23.2	10050	71.9	297	12.5	36.4	2.5	2	109	60	0.172	2=Unemployed	2	3=Former	15.3	Done	100	50	50	50	100	100	88	50	100	67	100	85	100	68	10	92	100	100	60	77.727	65.75	88
1.5	46.97	3	61	171.8	20.7	3600	53.5	142	12.9	38.5	1.9	1.6	87	48	0.028	1=Employed	2	1=Never	.	Not Done	.	.	.	.	.	.	.	.	.	.	.	.	.	.	.	.	.	.	.	.	.	.
0.55	119.53	1	53	160	20.7	4070	58.9	217	10.8	31.6	2	1.4	95	55	0.021	1=Employed	4	1=Never	17	Done	86	100	75	50	97	100	83	33	75	60	33	100	100	78	25	48	100	75	25	72	75.75	62
1.06	71.51	2	80	173	26.7	6840	54.5	179	15.3	42.1	1.8	1.7	140	70	0.217	1=Employed	3	3=Former	43.84	Done	92	50	50	50	97	73	63	50	69	53	67	80	75	100	30	56	67	75	50	64.909	71.25	62
0.43	158.08	1	66	162	25.1	7800	53.9	254	14.7	42.4	2.5	2.4	128	75	0.018	1=Employed	3	1=Never	17.05	Done	95	100	100	50	97	93	68	50	88	80	83	95	100	100	40	68	100	100	55	82.182	83.75	80.75
2.99	16.72	5	55	157	22.3	6100	72.3	208	12.6	37.3	0.9	0.7	118	67	0.076	1=Employed	3	1=Never	15.63	Done	100	50	100	75	75	100	65	100	81	93	100	95	100	100	40	80	100	100	30	85.364	83.75	77.5
0.92	88.18	2	60	169.4	20.9	4100	67.4	183	16	43.5	1.2	1.2	120	69	0.013	1=Employed	4	1=Never	28.36	Done	91	100	88	63	88	100	63	67	88	67	100	100	100	100	50	52	100	88	55	83.182	87.5	73.75
2.25	21.63	5	61	151	26.8	.	.	.	.	.	.	.	114	62	.	2=Unemployed	2	1=Never	.	Done	64	0	0	100	56	53	28	83	0	80	100	15	0	33	20	12	0	63	10	51.273	17	21.25
2.18	24.08	5	51	158	20.4	.	.	.	.	.	.	.	139	93	.	2=Unemployed	3	3=Former	.	Done	84	0	75	100	88	93	58	67	63	73	67	95	100	100	35	56	100	75	60	69.818	82.5	72.75
1.4	39.97	4	63	165	23.1	5560	71.2	185	12.4	37.1	1.6	1.3	120	62	0.971	1=Employed	3	1=Never	32.46	Done	93	100	100	25	97	87	100	50	75	60	83	95	100	100	55	48	100	100	50	79.091	87.5	74.5
1.71	29.51	5	65	158	26	5800	57.2	273	11	33.1	1	0.7	121	62	0.055	2=Unemployed	2	1=Never	116.41	Done	72	0	0	63	63	67	68	50	63	73	67	22	25	45	5	64	100	100	30	53.273	24.25	73.5
1.37	61.01	2	80	166.5	28.9	7600	70.8	229	15.5	44	2.4	2.3	142	70	0.26	1=Employed	4	3=Former	19.97	Done	82	100	100	75	94	80	70	50	56	73	67	95	100	78	50	44	100	88	35	77	80.75	66.75
1.35	41.85	4	66	153.3	28.1	4200	73.8	188	13	38.8	1.4	1.2	149	87	0.061	1=Employed	4	1=Never	19.58	Done	93	100	0	50	63	100	80	50	100	87	67	70	75	88	45	64	67	100	50	71.818	69.5	70.25
1.83	27.7	5	60	144	28.9	8000	57.5	161	12.1	35.8	1.5	1.2	100	62	0.046	1=Employed	2	1=Never	18.68	Done	77	50	0	88	100	100	85	50	75	100	67	90	100	70	50	68	100	100	35	72	77.5	75.75
1.26	56.58	3	61	162	23.2	6500	49.4	226	12.7	36.9	1.3	1.1	109	67	0.011	1=Employed	2	1=Never	20.82	Done	95	50	0	25	91	100	68	50	100	93	67	70	100	90	60	44	100	100	25	67.182	80	67.25
1.4	61.26	2	72	182	21.7	8580	69.7	197	14.3	41	1.4	1.3	111	59	0.009	1=Employed	5	1=Never	26.99	Done	86	100	100	75	88	87	78	83	50	80	67	95	100	100	55	76	100	100	40	81.273	87.5	79
1.15	64.65	2	67	163.2	25.2	3840	37.8	171	15.5	43.5	1.4	1.4	171	113	0.422	2=Unemployed	3	3=Former	26.81	Done	95	50	0	100	97	73	85	83	94	53	67	95	50	80	70	52	0	100	70	72.455	73.75	55.5
1.66	44.63	4	71	176	22.9	8120	49.4	248	15.6	44.2	1.5	1.5	136	79	0.116	1=Employed	4	1=Never	39.56	Done	95	100	100	100	100	100	68	67	81	87	100	100	100	100	65	68	100	100	60	90.727	91.25	82
1.64	48.93	3	87	171	29.8	7250	65.4	240	17.6	51.2	2.3	2.6	153	99	0.054	1=Employed	4	1=Never	20.01	Done	100	100	0	100	100	100	68	83	81	93	67	100	100	100	70	60	100	100	50	81.091	92.5	77.5
1.31	41.7	4	53	144	25.6	5500	45.9	100	11.3	34.1	0.9	0.7	133	76	2	2=Unemployed	2	1=Never	20.65	Done	77	50	0	75	81	93	58	50	44	87	50	90	75	80	0	60	100	88	30	60.455	61.25	69.5
2.54	25.34	5	72	176	23.2	6670	51.6	198	10	28.7	2	1.3	134	69	0.035	1=Employed	3	3=Former	30.09	Done	100	100	100	100	94	100	95	83	100	67	100	95	100	100	95	92	100	100	75	94.455	97.5	91.75
3.16	20.72	5	68	164	25.3	5440	57.4	186	12	35.5	1.2	0.9	142	82	0.039	1=Employed	1	3=Former	23.36	Done	91	100	0	100	88	93	85	83	75	73	67	95	100	100	35	40	100	75	40	77.727	82.5	63.75
0.96	81.62	2	76	172.7	25.5	7860	64.6	186	16.7	47.9	1.4	1.5	127	82	0.017	1=Employed	3	2=Current	21.19	Done	98	100	100	100	97	67	78	67	81	67	100	100	100	100	55	68	100	100	50	86.818	88.75	79.5
1.39	39.97	4	73	158	29.2	7160	53.8	280	13.8	40	1.3	1.2	120	78	0.027	2=Unemployed	1	1=Never	24.69	Done	59	0	75	100	78	87	68	83	38	93	33	70	75	45	30	52	67	50	25	64.909	55	48.5
1.81	40.75	4	70	170.9	24	6670	51.8	193	14.8	40.9	1.2	1.1	136	82	0.045	1=Employed	3	3=Former	16.59	Done	95	100	38	88	100	100	80	67	94	73	83	95	100	100	50	68	100	100	70	83.455	86.25	84.5
0.97	80.65	2	68	170	23.5	4880	52.9	179	15.2	42	1.8	1.7	116	71	0.021	1=Employed	4	3=Former	20.05	Done	93	100	100	88	94	93	83	83	75	67	67	85	100	88	35	60	100	100	55	85.727	77	78.75
3.65	18.98	5	82	177.5	26	11780	68.6	365	12	34.1	2	1.5	146	92	0.071	1=Employed	4	2=Current	12.29	Done	16	50	0	75	28	60	20	33	0	33	33	85	25	23	5	32	0	13	10	31.636	34.5	13.75
1.48	49.53	3	63.7	166.2	23.1	5170	58.6	193	15.3	43.8	0.7	0.7	125	76	0.005	1=Employed	3	1=Never	27.02	Done	93	100	100	75	88	67	60	50	44	67	67	100	100	100	35	68	100	75	60	73.727	83.75	75.75
1.37	60.22	2	56	178	17.7	7500	75.4	236	16.2	45.6	0.7	0.7	114	72	0.014	1=Employed	3	1=Never	26.46	Done	84	100	100	63	100	100	75	50	50	100	100	100	100	100	40	68	100	100	50	83.818	85	79.5
1.07	55.45	3	63	161.6	24.1	8120	62.3	264	10.6	30.5	1.7	1.2	124	68	0.034	1=Employed	2	1=Never	16.66	Done	84	100	63	100	78	73	70	67	38	73	67	60	25	68	5	40	33	75	20	73.909	39.5	42
0.94	92.43	1	82	177.5	26	9470	69.4	203	16	44.8	1.7	1.7	121	62	2	1=Employed	3	1=Never	16.66	Done	91	100	100	100	100	93	65	83	50	80	67	95	100	88	35	64	67	100	55	84.455	79.5	71.5
1.91	27.18	5	48	155.7	19.8	6030	66.2	227	11	32.4	0.8	0.6	139	85	0.006	1=Employed	3	1=Never	16.73	Done	86	100	0	75	91	100	58	67	13	93	50	95	100	100	30	36	100	100	0	66.636	81.25	59
0.83	71.64	2	59.4	163.5	22.2	4800	56.1	230	13.1	38.8	1.7	1.5	148	79	0.119	2=Unemployed	4	1=Never	11.16	Done	95	0	88	100	93	80	73	83	88	60	67	100	100	78	30	52	100	75	45	75.182	77	68
1.12	66.65	2	59.6	166	21.6	6150	57	207	14.1	42.1	0.9	0.8	126	67	0.379	1=Employed	3	3=Former	32.24	Done	95	100	63	75	84	93	83	67	88	80	100	90	100	100	35	56	67	88	45	84.364	81.25	64
0.93	69.43	2	70	162	26.7	15240	67	254	16.3	48.1	2.4	2.6	106	58	0.016	2=Unemployed	3	1=Never	14.67	Done	95	50	100	75	78	100	58	67	88	87	67	100	100	100	50	72	100	100	65	78.636	87.5	84.25
1.16	70.09	2	71	181	21.7	4140	52.8	165	13.6	41.5	1.7	1.6	132	72	0.225	1=Employed	3	3=Former	24.93	Done	98	100	100	100	100	100	100	100	75	93	67	85	100	100	75	88	100	100	80	93.909	90	92
1.58	52.11	3	69	169	24.2	9210	62.7	272	15.8	46.6	0.9	0.9	130	80	0.027	1=Employed	3	2=Current	10.31	Not Done	.	.	.	.	.	.	.	.	.	.	.	.	.	.	.	.	.	.	.	.	.	.
0.79	104.68	1	76.2	172.3	25.7	5720	55	248	15	42.3	1	0.9	122	75	0.094	1=Employed	3	3=Former	6.71	Not Done	.	.	.	.	.	.	.	.	.	.	.	.	.	.	.	.	.	.	.	.	.	.
1.74	41.41	4	67	176	21.6	5970	56.2	221	10.9	33.1	1	0.7	153	71	0.038	2=Unemployed	3	1=Never	10.71	Done	68	0	50	75	81	67	53	50	6	40	33	75	0	23	5	24	0	50	20	47.545	25.75	23.5
2.18	24.28	5	44	158	17.6	5590	61.1	223	11.5	33.8	0.9	0.7	125	82	0.011	2=Unemployed	5	1=Never	37.67	Not Done	.	.	.	.	.	.	.	.	.	.	.	.	.	.	.	.	.	.	.	.	.	.
3.35	18.53	5	86	180	26.5	4720	53.3	126	10.7	32.5	0.6	0.4	130	70	0.022	2=Unemployed	1	1=Never	21.54	Done	98	50	0	100	97	100	100	67	63	87	83	85	100	100	35	84	100	100	70	76.818	80	88.5
1.79	31.21	4	50	156	20.5	5670	53.8	193	12.2	36.8	1.3	1.1	141	93	0.043	1=Employed	4	1=Never	12.42	Done	100	50	100	100	84	100	90	83	56	67	67	95	100	100	25	76	100	100	55	81.545	80	82.75
2.41	27.17	5	66	172.2	22.3	6160	70.6	124	13.7	40.7	0.8	0.7	117	71	0.073	1=Employed	3	1=Never	30.52	Done	100	100	100	75	100	87	73	50	88	67	67	100	100	100	45	64	100	100	65	82.455	86.25	82.25
1.49	49.72	3	73.1	174.6	24	5010	53.3	182	16.6	50.1	1	1.1	124	57	0.043	1=Employed	3	3=Former	17.32	Done	95	100	100	100	100	100	75	100	100	67	100	100	100	100	65	80	100	100	95	94.273	91.25	93.75
2.42	20.01	5	62	155.5	25.6	9400	72.6	352	12.1	35.8	1.5	1.2	109	59	0.036	1=Employed	5	1=Never	8.93	Done	23	0	0	75	25	67	53	33	25	53	50	25	0	23	0	20	100	13	10	36.727	12	35.75
0.79	100.05	1	63	164	23.4	4670	56.2	193	14.5	42.6	1.3	1.2	123	95	.	1=Employed	3	1=Never	25.34	Done	100	100	100	100	100	80	55	50	50	60	67	100	100	100	50	56	100	100	70	78.364	87.5	81.5
2.78	23.34	5	81	168	28.7	8260	47.1	185	15.9	47.8	.	.	100	58	.	1=Employed	4	1=Never	29.4	Done	100	50	100	100	100	87	48	0	100	73	100	90	100	100	10	88	100	100	60	78	75	87
1.09	52.92	3	60	155	25	3470	44.7	157	13.8	39.1	1.7	1.5	124	73	0.041	2=Unemployed	5	1=Never	27.06	Done	90	50	100	100	100	93	100	100	100	100	100	100	100	100	95	84	100	100	50	93.909	98.75	83.5
2.43	20.82	5	56	158	22.4	4150	67.7	217	10.2	30.1	0.9	0.6	149	82	0.028	1=Employed	4	1=Never	.	Done	100	100	100	100	91	100	100	50	69	67	67	95	100	100	40	52	67	75	40	85.818	83.75	58.5
0.5	135.3	1	60.9	157.3	24.6	6510	48.1	217	13.1	37.3	1.6	1.3	131	87	0.009	2=Unemployed	5	1=Never	26.09	Done	98	50	100	100	97	100	65	100	100	87	83	100	100	90	70	80	100	100	70	89.091	90	87.5
2.07	34.02	4	83.7	175.5	27.2	11340	68.2	311	10.7	30.3	1.2	0.8	141	89	2	1=Employed	4	2=Current	.	Done	93	100	50	88	91	100	70	50	38	87	100	90	100	80	40	60	100	100	50	78.818	77.5	77.5
0.56	116.54	1	49	156	20.1	.	.	.	.	.	.	.	135	79	.	1=Employed	1	1=Never	15.57	Done	84	100	0	63	100	100	65	50	94	87	67	90	100	100	35	76	100	100	35	73.636	81.25	77.75
2.66	17.53	5	56	155	23.3	6020	59.2	139	9.3	27.4	2.1	1.3	133	65	.	2=Unemployed	3	1=Never	14.71	Done	91	50	0	63	94	73	100	33	81	87	100	50	100	100	25	68	100	100	60	70.182	68.75	82
1.2	46.47	3	40	150.6	17.6	9640	72.2	332	12.2	34.1	1.1	0.8	132	84	0.123	2=Unemployed	4	1=Never	13.36	Done	70	50	100	100	100	100	80	67	50	67	100	95	50	100	45	56	100	100	50	80.364	72.5	76.5
0.95	80.33	2	70	163.4	26.2	3630	57.5	176	16	45.5	1.4	1.4	196	123	.	1=Employed	3	3=Former	21.06	Done	98	100	75	100	100	87	90	50	100	93	67	100	75	100	65	56	33	100	80	87.273	85	67.25
0.74	111.07	1	73	169.1	25.5	5790	40.6	222	14.3	39.1	1.4	1.2	130	71	0.005	1=Employed	4	1=Never	38.83	Done	91	100	100	100	100	100	90	50	100	60	0	100	75	100	55	52	100	100	60	81	82.5	78
0.88	87.47	2	105.8	176.4	34	6040	50.5	195	14.3	42.2	1.8	1.7	138	64	0.266	1=Employed	4	1=Never	25.61	Done	98	50	88	100	97	100	75	83	100	67	83	85	100	90	90	100	100	100	75	85.545	91.25	93.75
3.28	16.02	5	46.5	153	19.9	4810	60.4	134	11.5	32.7	0.6	0.4	118	73	0.015	2=Unemployed	4	1=Never	20.94	Done	75	0	100	100	84	100	85	50	63	80	100	95	100	100	25	64	100	100	25	76.091	80	72.25
2.3	29.46	5	69.6	172	23.5	8210	62.2	198	14.3	39.9	1.3	1.2	132	65	0.262	1=Employed	4	2=Current	33.98	Done	82	50	50	50	75	80	78	67	44	73	67	95	0	45	15	56	100	75	15	65.091	38.75	61.5
1.33	59.86	3	84.6	174	27.9	7050	65	231	14.3	40.7	2.2	2	106	61	0.18	2=Unemployed	1	2=Current	21.44	Done	50	0	25	63	38	53	70	50	44	20	33	60	0	53	0	28	0	50	20	40.545	28.25	24.5
2.67	24.46	5	96	179	30	11520	59.9	310	13.3	37.6	1.9	1.6	139	82	0.119	2=Unemployed	2	2=Current	15.31	Done	89	0	75	100	91	87	68	33	25	54	33	95	75	80	25	48	100	63	40	59.545	68.75	62.75
3.13	20.5	5	64	168	22.7	6050	51.9	305	9.1	26.3	1.8	1.1	83	49	0.049	1=Employed	5	1=Never	22.05	Done	77	50	50	88	63	73	73	83	38	60	67	55	75	68	0	52	100	88	10	65.636	49.5	62.5
4.27	14.64	6	70.7	163	26.6	3870	43.7	101	8.5	24.1	2.8	1.5	161	67	0.008	1=Employed	5	1=Never	35.4	Done	93	100	25	50	97	100	100	33	25	67	100	90	100	100	50	72	100	100	65	71.818	85	84.25
1	56.75	3	49.8	155.3	20.6	4170	47	249	11.9	36	0.9	0.7	113	67	0.016	2=Unemployed	1	1=Never	37.68	Done	100	50	100	100	94	100	75	50	100	67	67	100	100	100	70	60	100	100	45	82.091	92.5	76.25
0.97	82.61	2	79.5	173	26.6	7740	57.4	251	15.9	46.8	1.5	1.6	140	85	0.034	2=Unemployed	4	1=Never	18.84	Done	100	50	100	100	100	100	100	67	100	87	100	95	100	100	60	80	100	100	70	91.273	88.75	87.5
2.58	19.14	5	59.5	157	24.1	8240	71.8	207	11	32.6	1.7	1.2	105	56	0.084	2=Unemployed	1	2=Current	29.07	Done	73	50	50	100	100	100	63	83	100	67	67	85	100	100	30	84	100	100	70	77.545	78.75	88.5
1.46	51.11	3	82.7	161.7	31.6	7430	67.2	223	16.6	44.5	1.8	1.8	165	90	0.04	1=Employed	3	1=Never	18.97	Done	98	100	88	75	100	87	73	33	88	67	83	95	100	100	90	80	100	100	75	81.091	96.25	88.75
1.34	55.34	3	60	165	22	6440	54.1	222	15.5	45.7	0.9	0.9	158	96	0.104	1=Employed	4	2=Current	38.46	Done	93	100	100	75	94	100	65	50	31	93	67	100	100	100	60	60	100	100	70	78.909	90	82.5
2.24	29.85	5	46.7	150.3	20.7	5390	57	183	12	34.4	3.1	2.4	139	68	0.098	1=Employed	2	3=Former	24.99	Done	75	100	0	63	100	93	40	50	100	80	33	95	100	100	50	52	100	75	50	66.727	86.25	69.25
0.53	174.94	1	71.2	164.2	26.4	7020	38.3	339	13.4	39.7	1.2	1.1	108	61	0.044	1=Employed	3	1=Never	.	Done	98	100	100	75	94	93	85	50	50	73	67	100	100	100	45	60	100	88	60	80.455	86.25	77
0.68	94.43	1	67	159	26.5	6220	67.8	265	10.4	32.3	1	0.7	146	94	0.022	1=Employed	4	1=Never	19.53	Done	100	100	0	75	100	100	95	83	100	67	67	95	100	100	60	68	100	100	50	80.636	88.75	79.5
1.65	46.67	3	78.5	165.1	28.8	.	.	.	.	.	.	.	136	72	.	1=Employed	4	1=Never	18.1	Done	91	100	0	7	100	87	73	83	94	87	100	95	100	100	30	76	100	100	50	74.727	81.25	81.5
2.19	23.47	5	49	159	19.4	5130	.	245	9.6	29.7	.	.	150	90	.	1=Employed	4	1=Never	23.92	Done	95	50	100	63	94	100	95	33	31	73	67	100	100	100	30	56	100	75	60	72.818	82.5	72.75
0.69	91.2	1	48	163	18.1	6420	55.2	238	12.6	36.8	1.1	0.9	127	75	0.015	1=Employed	2	1=Never	44.33	Done	89	100	0	88	100	100	63	67	75	93	67	100	100	90	45	72	100	100	50	76.545	83.75	80.5
0.78	105.79	1	69.3	167.1	24.8	9110	67.6	187	15.4	45.1	2.1	2.1	126	68	0.045	1=Employed	3	3=Former	18.85	Done	52	100	100	50	97	67	68	33	63	53	50	75	50	43	20	52	67	88	30	66.636	47	59.25
0.6	107.63	1	74	162.9	27.9	7540	60	177	13.8	40.4	1.7	1.5	136	82	0.106	2=Unemployed	4	1=Never	19.57	Done	91	50	100	100	94	93	100	50	75	100	100	75	50	100	35	84	0	100	65	86.636	65	62.25
2.08	32.01	4	62	160	24.2	5300	63.7	211	11.8	35.4	1	0.8	120	78	0.013	2=Unemployed	2	3=Former	17.45	Done	91	0	88	25	91	87	73	0	0	40	0	90	25	100	30	28	0	0	50	45	61.25	19.5
0.96	91.36	1	75	170.7	25.7	8260	52.7	301	16	45.8	1.7	1.7	129	70	0.057	1=Employed	3	2=Current	14.26	Done	84	100	100	88	97	93	53	83	75	80	67	90	100	88	40	56	100	100	40	83.636	79.5	74
0.99	76.35	2	68.1	165.4	24.9	4640	45	168	15.4	46.6	0.6	0.6	136	70	0.059	2=Unemployed	4	1=Never	19.44	Done	98	0	0	100	100	100	80	67	100	87	67	85	75	70	35	68	100	100	50	72.636	66.25	79.5
2.5	27.7	5	65	163	24.5	8530	66.1	303	10.1	30.6	1.5	1	152	81	0.167	1=Employed	3	1=Never	16.31	Done	91	50	0	100	91	80	65	67	25	93	67	85	100	80	5	56	100	88	50	66.273	67.5	73.5
4.32	10.93	6	60	153.7	25.4	9420	65.7	252	11.8	35.5	1.5	1.2	113	64	0.099	2=Unemployed	3	1=Never	4.37	Done	89	50	100	100	97	100	63	83	38	67	100	85	100	100	65	100	100	100	80	80.636	87.5	95
0.79	75.56	2	49	153	20.9	.	.	.	.	.	.	.	129	75	0.143	2=Unemployed	1	1=Never	16.06	Done	95	50	0	100	97	87	70	83	81	93	100	95	75	100	50	56	100	88	50	77.818	80	73.5
1.24	48.94	3	65	172	22	7360	57.1	229	14.7	43.2	0.9	0.9	120	75	0.029	2=Unemployed	3	1=Never	17.94	Done	84	0	100	63	100	100	85	33	81	93	100	100	100	100	35	68	100	100	50	76.273	83.75	79.5
1.9	35.02	4	62.6	151	27.5	5190	54	206	11.7	32.3	0.9	0.6	156	74	0.078	2=Unemployed	2	1=Never	10.6	Done	86	50	50	63	91	100	45	50	56	40	50	85	75	55	55	48	33	75	40	61.909	67.5	49
0.73	90.72	1	46	156	18.9	5880	67.2	179	13.1	38.2	0.7	0.6	140	90	0.005	2=Unemployed	3	1=Never	15.6	Not Done	.	.	.	.	.	.	.	.	.	.	.	.	.	.	.	.	.	.	.	.	.	.
1.19	50.5	3	65	167.6	23.1	11380	75.3	238	11.7	34.5	1.2	0.9	123	77	1.096	1=Employed	2	1=Never	18.45	Done	91	100	0	75	100	73	63	50	75	90	33	85	100	100	45	56	100	88	40	68.182	82.5	71
1.98	27.14	5	75	162	28.6	5420	67.7	253	10.6	32.4	1.4	1	159	80	0.391	2=Unemployed	0	2=Current	9.72	Done	31	50	75	75	56	53	50	50	19	20	33	60	0	23	10	48	0	25	33	46.545	23.25	26.5
0.74	114.38	1	62	158	24.8	5790	52.7	234	15.2	43.9	1	1	112	63	0.002	1=Employed	2	1=Never	22.92	Done	98	100	100	100	100	100	70	83	94	47	100	100	100	100	70	92	100	100	90	90.182	92.5	95.5
0.55	147.27	1	79	170	27.3	4710	47.6	194	15.6	44.9	1.2	1.2	128	84	0.028	2=Unemployed	3	1=Never	18.4	Done	75	50	0	85	88	100	100	67	75	85	67	50	0	90	45	85	0	25	45	72	46.25	38.75
1.95	37.92	4	74	173	24.7	5300	59.8	312	13.1	36.5	1.4	1.1	104	67	0.006	1=Employed	1	1=Never	26.49	Done	77	100	0	63	81	67	85	67	13	47	67	75	100	75	35	32	100	75	30	60.636	71.25	59.25
1.07	77.35	2	67	177	21.4	14540	65.2	273	15.2	45.7	1.1	1.1	113	76	.	1=Employed	1	1=Never	28	Not Done	.	.	.	.	.	.	.	.	.	.	.	.	.	.	.	.	.	.	.	.	.	.
3.34	18.59	5	58	160	22.7	5700	53.2	211	9.4	27.7	0.9	0.6	157	57	0.005	2=Unemployed	2	1=Never	13.5	Done	84	0	100	63	100	100	75	33	100	64	100	100	100	100	65	85	100	100	70	74.455	91.25	88.75
1.82	38.06	4	67	171	22.9	4790	64.2	106	9.9	28.8	2.3	1.5	158	80	0.048	2=Unemployed	3	1=Never	19.91	Not Done	.	.	.	.	.	.	.	.	.	.	.	.	.	.	.	.	.	.	.	.	.	.
1.06	80.96	2	75	176	24.2	7220	61.2	306	13.4	37.2	1.4	1.2	128	75	0.026	1=Employed	0	2=Current	11.44	Not Done	.	.	.	.	.	.	.	.	.	.	.	.	.	.	.	.	.	.	.	.	.	.
0.63	111.72	1	59	162	22.5	6440	64.6	266	12.1	36.5	1.1	0.9	140	100	0.143	1=Employed	0	1=Never	15.35	Done	77	100	0	75	91	80	75	50	63	67	50	100	50	23	25	44	67	63	35	66.182	49.5	52.25
0.99	88.17	2	80	179	25	5620	62.8	219	15.2	41.6	2.1	1.9	135	80	0.004	1=Employed	0	1=Never	.	Not Done	.	.	.	.	.	.	.	.	.	.	.	.	.	.	.	.	.	.	.	.	.	.
1.34	41.22	4	57	158	22.8	6660	61.8	164	12.6	36.7	0.6	0.5	146	92	0.027	2=Unemployed	2	1=Never	29.7	Done	100	0	0	75	100	100	65	0	63	67	0	95	100	100	30	60	100	88	50	51.818	81.25	74.5
0.71	92.13	1	48	151	21.1	5170	65.9	134	14.1	40.7	1	0.9	112	78	0.018	2=Unemployed	2	1=Never	31.7	Done	100	50	100	75	100	100	75	50	25	93	100	95	100	100	20	88	100	75	80	78.909	78.75	85.75
2.33	29.68	5	84	171	28.7	5790	53.1	136	13.4	38.4	3.3	2.8	131	77	0.147	1=Employed	2	1=Never	19.83	Done	81	50	0	75	88	60	70	33	50	60	67	80	50	58	40	60	67	50	45	57.636	57	55.5
0.9	91.67	1	75	165	27.5	10490	49.7	245	17.1	49.5	1.3	1.4	142	80	0.03	1=Employed	2	1=Never	17.7	Done	86	100	100	75	100	73	65	50	63	67	83	90	100	90	35	84	100	100	65	78.364	78.75	87.25
2.47	20.59	5	51	152	22.1	5970	70.3	138	10.3	31.2	2.3	1.6	108	62	.	1=Employed	0	1=Never	25.6	Not Done	.	.	.	.	.	.	.	.	.	.	.	.	.	.	.	.	.	.	.	.	.	.
1.83	37.82	4	68.5	169	24	6980	56.7	268	11.1	32.6	2.2	1.6	138	88	0.025	1=Employed	2	1=Never	18.6	Not Done	.	.	.	.	.	.	.	.	.	.	.	.	.	.	.	.	.	.	.	.	.	.
1.89	26	5	75	160	29.3	7770	61.3	306	9.6	28	1.4	0.9	155	80	0.176	2=Unemployed	3	1=Never	25.1	Not Done	.	.	.	.	.	.	.	.	.	.	.	.	.	.	.	.	.	.	.	.	.	.
1.21	61.38	2	74	176.5	23.8	8150	63.1	249	16.5	46.6	1.5	1.6	124	72	0.055	1=Employed	2	1=Never	16.9	Done	48	50	25	75	75	67	45	50	38	67	33	70	100	68	25	52	100	63	50	52.091	65.75	66.25
0.53	123.12	1	51	158	20.4	4500	46.4	192	12.9	37.3	1.2	1	130	83	0.044	2=Unemployed	1	1=Never	22.4	Not Done	.	.	.	.	.	.	.	.	.	.	.	.	.	.	.	.	.	.	.	.	.	.
2.04	35.49	4	79	173	26.4	7860	71.3	224	10.8	31.4	2	1.4	134	83	0.025	1=Employed	1	2=Current	18	Not Done	.	.	.	.	.	.	.	.	.	.	.	.	.	.	.	.	.	.	.	.	.	.
2.17	27.86	5	45	160	17.6	6800	62.6	360	10.6	33.2	0.7	0.5	157	90	0.045	2=Unemployed	1	1=Never	10.3	Done	94	50	0	25	100	100	50	33	50	93	100	100	100	70	45	80	100	100	25	63.182	78.75	76.25
0.55	125.78	1	84	166	30.5	6100	65	307	11.7	35.9	0.7	0.6	133	80	0.097	2=Unemployed	0	1=Never	16.5	Done	99	50	100	88	97	100	80	67	81	60	67	90	75	100	30	68	100	100	35	80.818	73.75	75.75
1.26	56.91	3	55	164	20.4	6280	60.6	375	10	30.7	1.6	1.1	164	87	0.017	2=Unemployed	5	1=Never	20.1	Done	60	0	100	100	88	93	75	50	33	100	100	90	100	33	8	50	100	88	33	72.636	57.75	67.75
1.96	26.68	5	78	160	30.5	5440	64.3	307	11.9	35.7	1.9	1.5	135	71	0.105	2=Unemployed	1	1=Never	37.8	Not Done	.	.	.	.	.	.	.	.	.	.	.	.	.	.	.	.	.	.	.	.	.	.
1.29	56.81	3	76	172	25.7	6240	58.5	237	17.5	51.8	1.6	1.8	95	63	0.029	1=Employed	1	1=Never	15	Not Done	.	.	.	.	.	.	.	.	.	.	.	.	.	.	.	.	.	.	.	.	.	.
1.45	49.31	3	.	.	.	7180	66.6	193	15.3	43.4	1.4	1.4	122	71	0.035	1=Employed	2	1=Never	26.2	Not Done	.	.	.	.	.	.	.	.	.	.	.	.	.	.	.	.	.	.	.	.	.	.
1.96	29.02	5	73	161	28.2	8700	52.7	387	14.7	43.4	1.2	1.2	153	94	0.071	1=Employed	0	1=Never	15.6	Done	94	100	100	95	88	80	90	100	63	60	67	95	100	58	55	72	67	88	65	85.182	77	73
1.15	69.08	2	64	167	22.9	6930	57.5	233	14.1	41.8	1.7	1.6	118	67	0.918	1=Employed	1	1=Never	36.5	Not Done	.	.	.	.	.	.	.	.	.	.	.	.	.	.	.	.	.	.	.	.	.	.
1.58	45.59	3	78	175	25.5	6080	48.4	223	12	36.8	0.9	0.7	119	64	0.052	1=Employed	2	1=Never	18.6	Done	98	100	100	100	100	100	100	67	94	93	0	100	100	100	85	100	100	100	95	86.545	96.25	98.75
0.98	89.21	2	86	177	27.5	6010	61.4	238	14.5	43.4	1	1	109	71	0.01	1=Employed	0	1=Never	30	Done	100	100	0	75	94	100	73	50	38	80	83	100	100	100	55	40	100	100	50	72.091	88.75	72.5
2.91	22.7	5	78	177	24.9	5810	70.6	127	12.2	37.2	1.4	1.2	129	73	0.071	1=Employed	2	1=Never	12.7	Not Done	.	.	.	.	.	.	.	.	.	.	.	.	.	.	.	.	.	.	.	.	.	.
3.06	19.45	5	56	160	21.9	5740	63.6	258	8.7	26.7	0.9	0.5	142	99	0.038	2=Unemployed	0	1=Never	11.3	Done	93	50	0	50	91	93	73	50	25	73	67	95	100	100	25	56	100	100	50	60.455	80	76.5
1.1	74.14	2	69	162	26.3	6510	61.6	184	16.7	48.4	1.3	1.4	123	76	0.028	1=Employed	0	2=Current	15.9	Done	89	50	100	50	88	80	68	100	63	93	67	95	100	100	15	56	67	100	50	77.091	77.5	68.25
1.04	76.55	2	.	.	.	5940	55.6	202	15.8	45.3	2	2	151	92	0.32	1=Employed	2	1=Never	42.1	Done	92	100	88	38	97	93	70	33	63	80	33	95	100	100	50	40	100	75	30	71.545	86.25	61.25
1.12	49.46	3	.	.	.	5070	67.6	201	14.2	42	1.7	1.6	127	80	0.077	1=Employed	0	1=Never	22.2	Done	58	100	68	50	53	73	65	50	25	100	67	50	75	68	0	20	0	75	20	64.455	48.25	28.75
1.29	42.01	4	72	160	28.1	6800	67.6	265	12.7	37.6	1.5	1.3	134	84	0.086	1=Employed	2	1=Never	16.7	Not Done	.	.	.	.	.	.	.	.	.	.	.	.	.	.	.	.	.	.	.	.	.	.
1.15	52.53	3	85	164	31.6	7360	52.8	223	12.2	36.7	3.9	3.2	110	81	0.002	1=Employed	2	1=Never	17.5	Not Done	.	.	.	.	.	.	.	.	.	.	.	.	.	.	.	.	.	.	.	.	.	.
0.93	100.69	1	78	177	24.9	5820	58.9	186	15.5	46.5	1.9	2	131	76	0.037	2=Unemployed	0	1=Never	27.7	Done	100	50	0	100	100	67	100	83	75	67	100	100	100	100	100	100	100	100	85	76.545	100	96.25
0.91	95.37	1	86	174	28.4	7340	71.9	198	17	50.4	1.4	1.6	156	94	0.026	1=Employed	0	1=Never	16	Not Done	.	.	.	.	.	.	.	.	.	.	.	.	.	.	.	.	.	.	.	.	.	.
0.89	93.29	1	85	170	29.4	.	.	.	.	.	.	.	129	90	.	1=Employed	2	1=Never	21.6	Not Done	.	.	.	.	.	.	.	.	.	.	.	.	.	.	.	.	.	.	.	.	.	.
1.3	45.37	3	63	159	24.9	8470	58	219	15.2	46.8	0.8	0.8	99	59	0.114	1=Employed	0	1=Never	20	Done	91	100	0	75	86	100	83	50	75	47	100	95	100	100	75	88	100	10	85	73.364	92.5	70.75
0.79	78.01	2	70.1	162.8	26.4	8100	.	273	12.3	36	2.5	2	136	75	0.03	1=Employed	4	1=Never	22.48	Done	91	100	100	88	100	100	95	50	75	87	100	100	100	100	40	60	100	100	45	89.636	85	76.25
3.18	20.65	5	52.2	165	19.2	6800	.	187	9.2	27.2	1.2	0.7	147	86	0.02	2=Unemployed	1	1=Never	19.57	Done	100	0	0	88	86	100	63	83	25	60	17	100	100	100	35	56	100	75	60	56.545	83.75	72.75
2.88	22.27	5	68.1	163	25.6	10800	.	342	11	32.6	.	.	133	65	1.03	1=Employed	3	3=Former	13.71	Done	100	50	75	75	88	100	75	50	81	73	100	90	100	100	35	52	100	100	45	78.818	81.25	74.25
0.78	104.52	1	68.4	170	23.7	6200	.	290	15.2	45.8	.	.	134	90	0.06	1=Employed	3	3=Former	15.98	Done	93	100	100	100	100	93	63	83	100	87	67	95	0	68	30	64	100	75	60	89.636	48.25	74.75
0.91	98.5	1	87.5	183.6	26	6300	.	429	14	40.7	.	.	136	78	0.04	1=Employed	1	3=Former	24.79	Done	100	100	100	50	91	100	85	33	19	73	67	100	100	100	80	84	100	63	70	74.364	95	79.25
3.45	19.53	5	80.1	173	26.8	7300	.	307	10.7	30.9	.	.	119	74	0.05	1=Employed	3	3=Former	13.91	Done	92	100	0	75	81	100	68	50	69	80	50	95	100	90	20	68	100	88	55	69.545	76.25	77.75
1.32	41.34	4	59.6	150.9	26.2	4100	.	188	9.6	28.1	.	.	157	85	0.04	1=Employed	3	1=Never	11.51	Done	93	50	0	100	100	100	95	100	94	100	33	100	100	100	90	28	100	100	55	78.636	97.5	70.75
0.71	90.28	1	62	171	21.2	3950	36.9	163	12.6	37.6	1.4	1.2	125	78	0.03	1=Employed	4	1=Never	15.06	Done	96	100	0	100	100	100	100	67	75	67	100	95	100	100	35	72	100	100	55	82.273	82.5	81.75
1.74	31.64	4	60.4	160	23.6	11700	.	255	13.6	39.4	.	.	112	70	0.02	1=Employed	4	1=Never	10.48	Done	100	100	0	75	100	100	63	67	75	80	67	100	100	100	40	60	100	100	50	75.182	85	77.5
2.19	31.88	4	67	170.5	23	13200	.	237	10.4	31.1	1.2	0.8	133	74	0.2	1=Employed	5	3=Former	13.71	Done	89	100	75	100	84	93	78	50	50	80	67	95	100	100	30	76	100	88	55	78.727	81.25	79.75
4.43	11.26	6	60.3	164.5	22.3	5500	.	120	9.4	27.7	.	.	145	90	0.01	1=Employed	2	3=Former	11.82	Done	96	100	100	50	72	93	95	50	13	73	67	100	100	100	65	76	100	100	60	73.545	91.25	84
0.68	116.31	1	52.3	165.4	19.1	7400	.	319	14.9	43.6	.	.	128	65	0.02	1=Employed	2	3=Former	20.95	Done	89	100	100	63	97	80	65	67	94	87	67	100	100	100	70	72	100	100	75	82.636	92.5	86.75
1.39	55.01	3	80.8	176	26.1	4200	.	208	17	49.9	1.9	2.1	141	79	0.04	1=Employed	4	3=Former	20.2	Done	80	100	75	88	100	93	83	50	88	93	100	100	100	78	25	72	100	100	70	86.364	75.75	85.5
1.7	29.54	5	54.2	147	25.1	8300	.	185	11.4	33.6	0.8	0.6	145	63	0.03	2=Unemployed	2	1=Never	16.54	Done	84	0	0	100	85	100	68	83	31	80	67	65	0	88	50	80	0	75	70	63.455	50.75	56.25
1.43	36.49	4	70.8	161	27.3	6800	.	292	11.5	32.7	2.4	1.7	131	68	0.36	2=Unemployed	2	1=Never	19.15	Done	68	0	100	100	84	33	68	67	44	27	0	45	0	33	25	68	0	75	35	53.727	25.75	44.5
0.85	67.77	2	54.1	146	25.4	8800	.	284	12.4	36.6	.	.	126	78	0.21	1=Employed	3	1=Never	12.53	Done	84	0	100	100	91	100	53	100	100	100	67	95	100	68	25	24	100	100	40	81.364	72	66
1.05	75.39	2	61.9	162	23.6	6300	.	372	14.4	42.8	.	.	130	80	0.01	1=Employed	4	3=Former	30.65	Done	91	100	100	63	100	93	75	50	88	80	67	95	100	80	40	52	100	100	50	82.455	78.75	75.5
3	25.23	5	84.3	177	26.9	8200	.	287	13.4	38.2	1.7	1.4	133	60	0.1	1=Employed	4	1=Never	18.64	Done	100	100	0	100	97	93	75	83	63	73	67	100	100	100	50	60	100	75	60	77.364	87.5	73.75
1.13	66.42	2	70.8	170	24.5	4600	.	257	14.6	41	.	.	155	85	0.14	1=Employed	2	3=Former	18.01	Done	100	100	100	100	100	100	95	67	94	87	83	95	100	100	35	80	100	100	80	93.273	82.5	90
1.86	37.5	4	87.2	165	32	8600	.	226	15.3	45.5	.	.	141	89	0.19		.		20.05	Not Done	.	.	.	.	.	.	.	.	.	.	.	.	.	.	.	.	.	.	.	.	.	.
1.88	35.35	4	71.8	174.3	23.6	6600	.	310	13.7	40.1	2.6	2.3	140	66	0.02	1=Employed	4	2=Current	20.85	Done	64	100	13	100	69	67	53	83	38	67	67	55	0	55	30	48	0	38	35	65.545	35	30.25
2.85	16.67	5	53.5	157.5	21.6	6300	.	204	9.4	27.7	1.6	1	148	94	0.02	2=Unemployed	2	1=Never	17.03	Done	61	0	88	75	69	80	70	67	13	60	67	80	25	55	5	36	0	75	30	59.091	41.25	35.25
2.32	29.16	5	76	170	26.3	9600	.	200	11.7	34.1	.	.	137	65	0.16	1=Employed	2	2=Current	17.32	Done	95	100	0	75	72	100	68	50	56	87	67	95	100	68	45	68	100	75	55	70	77	74.5
3.15	20.08	5	75.4	158	30.2	7200	.	196	11.5	33.6	.	.	125	65	0.53	1=Employed	2	2=Current	17.62	Done	89	100	0	100	80	100	63	83	31	60	0	90	100	100	30	52	100	100	55	64.182	80	76.75
0.81	73.96	2	57.5	154	24.2	4400	.	269	13.9	39.8	2.1	1.9	132	84	0.04	2=Unemployed	3	1=Never	18.43	Done	95	50	100	75	100	100	85	100	100	93	67	100	100	100	80	100	100	100	100	87.727	95	100
1.16	48.15	3	47.7	152	20.6	3400	.	152	13.2	38.3	1.4	1.2	132	76	0.03	2=Unemployed	5	1=Never	10.97	Done	89	100	0	100	78	73	23	100	63	100	83	90	100	100	65	60	100	88	55	73.545	88.75	75.75
0.7	128.34	1	71.3	179	22.3	7700	.	291	15.7	46	3	3.1	108	72	0.03	2=Unemployed	3	1=Never	11.49	Done	100	50	0	100	100	87	100	100	100	87	100	100	100	100	70	84	100	75	50	84	92.5	77.25
2.11	25	5	76.2	168.3	26.9	5300	.	212	11.4	33.8	2.8	2.1	106	75	0.11	2=Unemployed	2	1=Never	15.94	Done	93	0	0	100	89	93	100	50	81	93	33	85	100	100	80	84	100	100	65	66.545	91.25	87.25
4.94	12.97	6	73.7	166.5	26.6	10900	.	281	10.9	31.9	2.3	1.6	159	82	0.18	1=Employed	2	2=Current	11.35	Done	93	100	0	75	94	100	78	50	44	67	100	95	100	90	20	60	100	100	50	72.818	76.25	77.5
1.4	57.67	3	76.3	175	24.9	7100	.	256	15	43.6	1.8	1.7	119	72	0.02	1=Employed	1	1=Never	19.02	Done	95	50	0	88	100	100	68	67	56	87	67	85	100	90	45	68	100	100	60	70.727	80	82
1.84	39.13	4	68.9	167	24.7	7500	.	287	11.4	33.2	.	.	132	79	0.01	1=Employed	2	3=Former	17.26	Done	98	50	0	100	91	100	85	100	100	67	100	95	100	100	35	64	100	100	60	81	82.5	81
3.79	18.07	5	74.1	170	25.6	8600	.	264	14.6	42.5	.	.	134	90	0.1	1=Employed	1	2=Current	11.29	Done	100	100	100	63	97	100	90	50	69	73	67	95	100	100	60	76	100	100	60	82.636	88.75	84
1.73	41.52	4	79.6	176.2	25.6	7100	.	255	15.4	44.9	1.7	1.7	113	75	0.06	1=Employed	3	2=Current	16.16	Done	100	0	50	100	72	60	73	67	69	27	100	90	75	70	10	60	33	88	45	65.273	61.25	56.5
1.52	51.05	3	58.3	168	20.7	5600	.	233	12.2	35.4	1.5	1.2	134	69	0.02	1=Employed	5	3=Former	16.64	Done	94	100	100	75	100	73	93	50	100	80	100	100	100	100	75	60	100	100	60	87.727	93.75	80
0.91	87.49	2	65.8	170	22.8	7270	53	218	14.8	44	1.6	1.6	116	75	0.03	1=Employed	1	2=Current	15.76	Done	98	100	0	100	100	100	83	83	100	93	100	95	100	100	75	80	100	100	65	87	92.5	86.25
1.02	85.75	2	72.8	176	23.5	9000	.	346	14.7	43.5	1.8	1.7	104	67	0.06	2=Unemployed	4	3=Former	10.82	Done	91	50	100	50	97	93	73	50	63	60	67	100	10	100	35	52	100	75	45	72.182	61.25	68
1.43	49.95	3	63.4	164	23.6	9000	.	171	11.8	34.2	1.7	1.3	146	69	0.03	2=Unemployed	1	2=Current	12.98	Done	86	50	0	75	56	20	85	67	0	40	33	55	100	88	35	4	0	63	0	46.545	69.5	16.75
3.96	11.85	6	61.6	150	27.4	6700	.	197	10.1	30.9	0.8	0.5	109	62	0.06	2=Unemployed	2	1=Never	16.38	Done	84	50	0	100	72	87	63	50	0	67	67	75	50	43	15	68	67	100	40	58.182	45.75	68.75
2.02	25.3	5	77.9	163	29.3	7500	.	243	11.1	32.4	2	1.4	141	81	0.09	2=Unemployed	3	1=Never	14.33	Done	89	50	100	100	97	100	95	83	94	100	67	95	100	88	80	96	100	100	80	88.636	90.75	94
2.46	26.07	5	71.8	165	26.4	6900	.	176	12.4	36.9	1.1	0.9	104	53	0.04	2=Unemployed	1	1=Never	15.64	Done	89	0	0	100	84	100	65	83	25	67	0	80	50	68	55	53	100	75	45	55.727	63.25	68.25
2.25	30.66	4	62	165.8	22.6	8300	.	280	14.4	42.5	1.7	1.6	136	94	0.03	2=Unemployed	2	3=Former	11.92	Done	91	50	100	100	97	100	63	83	81	73	67	100	100	100	45	72	100	88	60	82.273	86.25	80
1.89	29.77	5	64.2	160	25.1	5000	.	215	10.4	29.6	2.6	1.7	121	75	0.01	1=Employed	5	1=Never	13.95	Done	94	100	100	75	100	100	80	50	100	80	100	100	100	100	40	76	100	100	75	89	85	87.75
3.73	12.22	6	63.1	156	25.9	5200	.	234	10.1	30.1	1.2	0.8	122	76	0.07	2=Unemployed	2	1=Never	22.57	Done	43	0	0	100	61	87	28	100	50	67	67	85	50	43	30	12	0	63	35	54.818	52	27.5
1.11	74.54	2	77.5	173.4	25.8	7140	.	322	14	41.5	1.3	1.2	125	81	0.06	1=Employed	2	2=Current	17.16	Done	89	100	100	75	97	93	78	67	81	100	50	95	100	80	50	80	100	100	80	84.545	81.25	90
0.62	140.29	1	71.8	169	25.1	7200	.	357	14.5	43.7	1.7	1.7	129	62	0.03	1=Employed	6	2=Current	13.47	Done	64	100	100	75	84	80	55	50	69	67	33	95	100	68	40	44	100	88	25	70.636	75.75	64.25
3.77	15.79	5	73.2	171	25	5400	.	204	11.8	34.6	1.1	0.8	121	82	0.14	1=Employed	3	3=Former	14.6	Done	93	100	0	75	81	80	75	83	56	93	83	95	100	100	60	88	100	100	70	74.455	88.75	89.5
3.97	15.92	5	82.5	175.8	26.7	7300	.	201	11.7	34.6	1.9	1.5	139	83	0.06	1=Employed	3	1=Never	19.02	Done	91	100	100	88	97	93	75	67	81	93	100	95	100	100	95	64	100	100	55	89.545	97.5	79.75
2.86	23.07	5	80.4	170.4	27.7	6200	.	196	11.8	35.1	1.9	1.5	104	49	0.06	1=Employed	4	3=Former	20.24	Done	95	100	0	75	88	100	100	83	100	93	67	100	100	100	80	76	100	100	90	81.909	95	91.5
2.01	35.63	4	67.7	165.5	24.7	10800	.	278	13.8	39.9	1.6	1.4	116	77	0.04	1=Employed	4	3=Former	21.4	Done	84	100	100	75	97	93	75	67	81	87	100	100	100	100	30	88	67	100	80	87.182	82.5	83.75
1.53	51.47	3	69.8	176	22.5	6500	.	303	14.6	41.8	2.1	2			0.03	1=Employed	4	3=Former	12.12	Done	100	100	100	100	100	100	65	83	75	93	67	100	100	100	65	84	100	100	65	89.364	91.25	87.25
1.58	46.28	3	89.7	176.7	28.7	8200	.	342	12	34.7	2.4	1.9	138	87	0.02	1=Employed	4	3=Former	17.23	Done	84	100	0	50	81	93	65	33	56	80	67	95	100	90	65	68	100	75	55	64.455	87.5	74.5
0.86	90.71	1	65.2	162	24.8	7000	.	224	10.8	31.5	2.6	1.8	111	58	0.03	2=Unemployed	3	2=Current	13.97	Done	82	0	100	100	78	100	75	100	75	100	67	100	0	35	75	64	100	50	50	79.727	52.5	66
0.88	90.59	1	64.1	175.4	20.8	7500	.	283	14.8	43.3	2	1.9	142	78	0.02	1=Employed	4	2=Current	16.86	Done	100	50	100	63	100	100	73	50	100	87	67	100	100	100	65	72	100	100	70	80.909	91.25	85.5
2.3	22.44	5	54.1	151.5	23.6	10200	.	347	8.6	24.7	4.3	2.4	131	63	0.2	1=Employed	2	1=Never	9.58	Done	82	100	0	75	54	80	43	67	31	67	33	70	25	68	35	60	33	75	45	57.455	49.5	53.25
4.25	11.45	6	92.8	164	34.5	9400	.	254	11.6	35.2	1.2	0.9	130	66	0.13	1=Employed	2	1=Never	17.5	Done	61	50	0	88	88	87	75	50	88	73	67	95	100	100	20	76	100	100	35	66.091	78.75	77.75
0.66	94.05	1	50.7	157	20.6	4800	.	148	13.2	38.6	1.5	1.3	107	77	0.04	1=Employed	2	1=Never	10.47	Done	86	50	0	63	81	93	55	17	56	73	33	75	100	68	0	48	100	75	30	55.182	60.75	63.25
0.95	86.94	2	83.9	166	30.4	9300	.	327	17.5	50.9	1.9	2.1	133	98	0.1	1=Employed	3	3=Former	13.42	Done	95	100	100	75	97	100	80	67	100	93	67	95	100	100	70	76	100	100	60	88.545	91.25	84
0.96	86.75	2	65.7	177.5	20.9	6110	59.1	292	14.2	40.4	0.8	0.7	124	81	0.2	1=Employed	4	2=Current	16.48	Done	95	100	0	75	97	93	90	83	100	87	100	100	100	90	40	72	100	100	50	83.636	82.5	80.5
0.84	91.71	1	76.6	174.6	25.1	6500	.	255	14	40.4	2.6	2.3	145	75	0.04	2=Unemployed	3	3=Former	22.08	Done	91	50	0	100	78	67	58	83	94	67	67	90	100	55	50	68	100	88	65	68.636	73.75	80.25
0.74	119.01	1	72.3	158.3	28.9	9500	.	101	16.1	46	2.5	2.6	144	73	0.29	1=Employed	5	1=Never	19.1	Done	86	100	100	50	100	93	60	33	50	80	67	90	100	80	35	72	100	100	50	74.455	76.25	80.5
0.86	66.43	2	43	152	18.6	4200	.	222	10.6	31.4	2.4	1.7	147	68	0.14	2=Unemployed	2	1=Never	13.87	Done	95	50	0	100	100	100	45	100	63	93	83	95	100	100	55	64	100	88	70	75.364	87.5	80.5
1.19	64.2	2	69.2	172.2	23.3	6300	.	227	12.1	35	2	1.6	140	88	0.09	2=Unemployed	2	3=Former	14.22	Done	95	0	25	100	88	100	83	83	50	67	67	95	100	100	30	56	100	88	45	68.909	81.25	72.25
1.25	42.49	4	68	157	27.6	6400	.	287	10.1	29.8	2.1	1.4	118	45	0.09	2=Unemployed	1	1=Never	13.33	Done	82	0	100	100	75	87	53	83	19	100	67	85	75	100	45	72	0	100	55	69.636	76.25	56.75
1.36	42.24	4	52	160	20.3	5000	.	273	10.6	30.9	2.4	1.6	97	52	0.05	1=Employed	2	1=Never	15.04	Done	88	100	100	88	100	93	70	83	69	100	67	100	100	100	45	60	100	100	45	87.091	86.25	76.25
0.66	98.69	1	66.3	171.9	22.4	5500	.	330	13.3	38.8	1.7	1.5	160	83	0.04	1=Employed	3	1=Never	12.49	Done	95	100	0	25	97	100	93	33	94	100	67	95	100	100	75	76	100	100	70	73.091	92.5	86.5
1.77	28.12	5	38.2	143.5	18.6	5500	.	222	11.5	33.8	0.7	0.5	142	69	0.02	2=Unemployed	2	1=Never	17.62	Done	91	0	0	100	58	87	63	67	0	67	50	60	0	100	25	60	0	63	50	53	46.25	43.25
1.16	68.08	2	80	175	26.1	9700	.	267	16.3	47.6	1.8	1.9	122	87	0.04	1=Employed	3	1=Never	19.17	Done	96	100	100	100	100	93	73	67	100	73	50	100	100	68	40	68	100	100	55	86.545	77	80.75
2.24	32.16	4	65.1	166	23.6	4800	.	287	10.9	32.4	1.6	1.2	115	74	0.03	1=Employed	4	3=Former	11.78	Done	100	50	75	100	100	100	95	83	75	60	100	95	100	100	35	100	100	100	75	85.273	82.5	93.75
3.39	14.12	6	54.3	147	25.1	6700	.	392	10.1	30	2	1.3	109	71	0.02	2=Unemployed	3	3=Former	8.85	Done	80	0	100	88	88	100	88	50	19	60	100	95	50	100	70	56	67	88	60	70.273	78.75	67.75
1.73	39.02	4	56.4	153	24.1	6300	.	185	13.3	38.5	2	1.7	132	70	0.03	1=Employed	3	1=Never	14.88	Done	97	100	100	100	100	100	95	50	88	73	67	80	75	100	70	64	67	100	60	88.182	81.25	72.75
2.44	27.32	5	57.6	158	23.1	9000	.	271	14.1	41.6	1.7	1.6	149	83	0.14	1=Employed	4	2=Current	13.78	Done	100	100	100	100	94	100	80	83	94	93	67	90	100	100	45	84	100	100	55	91.909	83.75	84.75
2.33	31.68	4	60	169	21	7900	.	194	13.6	40.7	1.4	1.3	129	82	0.03	1=Employed	2	2=Current	11.46	Done	98	100	0	63	84	93	83	50	69	87	83	95	100	100	35	80	100	100	70	73.636	82.5	87.5
1.36	52.93	3	58.9	160.5	22.9	9200	.	301	13.9	39.4	3.3	2.9	155	64	0.06	2=Unemployed	3	3=Former	28.79	Done	84	50	0	75	94	93	75	33	100	87	67	85	100	100	35	76	100	88	65	68.909	80	82.25
1.27	61.33	2	83.6	177.8	26.4	9200	.	256	16.4	47.3	2.6	2.7	154	99	0.08	2=Unemployed	3	2=Current	13.76	Done	57	50	0	75	100	80	63	50	75	73	33	85	100	68	40	52	100	75	55	59.636	73.25	70.5
1.48	49.53	3	59	173.9	19.5	7400	.	255	13.8	41.2	1.3	1.2	134	89	0.12	1=Employed	3	3=Former	21.69	Done	92	100	100	100	97	93	43	100	100	80	100	90	100	100	70	84	100	100	60	91.364	90	86
1.32	59.48	3	69.5	170.8	23.8	9530	.	312	12.4	36.8	2.9	2.4	145	80	0.06	1=Employed	3	3=Former	11.44	Done	75	100	0	100	79	73	65	83	63	87	83	85	100	90	45	60	100	88	60	73.455	80	77
1.53	47.85	3	72.2	165.4	26.4	11600	.	662	13.9	41	2	1.8	127	70	0.03	1=Employed	3	3=Former	22.6	Done	98	100	100	100	84	93	75	67	25	67	83	100	100	100	50	80	100	88	80	81.091	87.5	87
4.18	14.35	6	64.6	163.5	24.2	5370	.	211	11	31.8	1.8	1.3	160	92	0.06	2=Unemployed	1	3=Former	14.76	Done	80	0	0	100	71	80	60	50	25	60	33	65	0	80	45	56	0	75	45	50.818	47.5	44
3.09	21.69	5	73.2	168.2	25.9	7460	.	212	15.1	43.8	1.1	1.1	131	79	0.05	1=Employed	3	3=Former	25.33	Done	86	100	100	75	88	87	65	50	63	60	67	95	50	68	40	64	100	63	45	76.455	63.25	68
1	59.69	3	57.4	159.4	22.6	5200	.	252	11.4	34.7	2.5	1.9	131	85	0.04	2=Unemployed	4	1=Never	17.71	Done	100	50	100	63	97	100	90	33	75	87	83	90	100	100	55	80	100	100	55	79.818	86.25	83.75
1.93	35.57	4	66.7	164	24.8	9400	.	188	12.7	37.3	2.7	2.2	151	88	0.09	2=Unemployed	5	3=Former	16.04	Done	98	50	100	100	100	100	70	50	100	93	83	90	100	100	65	100	100	100	65	85.818	88.75	91.25
1.38	53.7	3	78.8	176.4	25.3	4860	.	157	11.7	32.3	1.6	1.1	118	68	0.07	1=Employed	4	3=Former	17.64	Done	93	50	25	100	84	87	85	50	69	87	83	90	100	100	40	84	100	75	70	73.909	82.5	82.25
1.03	54.66	3	51.4	150	22.8	7000	.	259	13.6	39.8	1.5	1.3	137	80	0.1	2=Unemployed	5	1=Never	19.6	Done	98	0	0	63	81	87	55	50	31	93	100	80	50	80	10	68	100	100	35	59.818	55	75.75
2.14	23.92	5	79.2	155	33	8010	.	330	10.6	31.1	4.2	2.9	143	71	0.87	2=Unemployed	3	1=Never	11.31	Done	75	0	0	100	79	93	68	67	50	80	50	60	25	45	15	72	100	100	45	60.182	36.25	79.25
3.3	20.97	5	84.9	176.5	27.3	7130	.	286	12.9	38.4	2.5	2.1	157	105	0.09	1=Employed	5	3=Former	11.29	Done	98	100	0	63	94	87	80	50	56	60	67	100	100	100	35	68	100	88	40	68.636	83.75	74
2.01	32.91	4	77.3	164	28.7	5030	.	194	16.1	47.4	2.8	2.9	137	69	0.22	2=Unemployed	2	1=Never	14.06	Done	70	0	50	25	50	60	53	33	50	33	33	20	0	45	15	36	100	25	30	41.545	20	47.75
1.27	56.23	3	81.2	164.9	29.9	5540	.	217	15.7	46.1	1.8	1.8	126	84	0.03	1=Employed	3	1=Never	22.04	Done	84	100	0	63	91	93	65	67	75	73	100	95	100	100	45	52	100	100	55	73.727	85	76.75
1.5	46.68	3	72.6	161	28	6100	.	256	13	38.8	2.2	1.9	148	78	0.09	2=Unemployed	2	3=Former	17.27	Done	75	50	0	100	47	53	68	33	50	60	67	25	100	100	25	56	100	63	45	54.818	62.5	66
1.69	41.89	4	98	178	30.9	6800	.	235	12	34.1	2.5	1.9	149	75	0.11	1=Employed	1	1=Never	13.5	Done	98	100	88	100	97	100	90	67	88	93	100	85	100	100	70	64	100	100	65	92.818	88.75	82.25
1.31	69.07	2	67.8	175.8	21.9	7010	.	261	12.6	37.1	1.6	1.3	129	73	0.34	2=Unemployed	4	1=Never	18.39	Done	94	100	0	50	100	93	80	33	81	80	67	95	100	68	40	60	100	88	45	70.727	75.75	73.25
1.97	39.35	4	62.8	177	20	6640	.	297	11.7	36	2.4	1.9	142	86	0.03	1=Employed	1	2=Current	23.93	Done	70	100	0	100	94	80	75	50	50	60	67	95	100	45	50	52	100	75	50	67.818	72.5	69.25
1.4	53.64	3	68	167	24.4	6000	.	268	13.2	38	1.8	1.5	128	87	0.03	1=Employed	4	3=Former	16.73	Done	85	100	100	100	100	93	75	67	75	87	100	80	100	100	50	88	100	100	75	89.273	82.5	90.75
2.21	32.98	4	81	165.1	29.7	7200	.	339	11.7	34.4	3.7	2.8	131	76	0.06	1=Employed	4	3=Former	17.72	Done	95	100	100	25	88	100	70	50	75	67	83	95	100	100	25	88	100	100	80	77.545	80	92
3.49	18.93	5	73.1	173.2	24.4	8480	.	304	10.7	30.6	2.3	1.6	129	76	0.15	1=Employed	4	2=Current	11.64	Done	98	100	100	88	97	100	83	67	81	87	67	95	100	100	50	60	100	100	55	88	86.25	78.75
2.44	20.2	5	53.2	146.9	24.7	10420	.	319	12.3	35.9	2.9	2.3	147	83	0.04	2=Unemployed	3	1=Never	9.84	Done	98	50	0	63	84	100	100	33	63	87	100	80	100	100	50	100	100	100	95	70.727	82.5	98.75
2.05	33.18	4	76.9	172.5	25.8	7330	.	281	12.6	37	2	1.6	141	79	0.05	1=Employed	4	3=Former	16.64	Done	88	50	25	100	88	93	93	100	88	80	67	65	100	100	30	52	100	100	45	79.273	73.75	74.25
5.22	11.25	6	61.3	164	22.8	6380	.	204	9.3	27.4	2.3	1.4	151	85	0.02	1=Employed	3	3=Former	15.69	Done	89	100	100	88	84	73	78	50	56	67	67	95	100	100	40	64	67	100	50	77.455	83.75	70.25
2.1	34.32	4	64.4	171.1	22	6990	.	179	15.4	45.1	1.3	1.3	153	95	0.22	1=Employed	4	1=Never	21.24	Done	77	50	100	88	91	60	68	0	75	33	33	75	100	58	40	24	0	38	20	61.364	68.25	20.5
1.29	58.96	3	63.7	178	20.1	5640	.	257	12.4	35.6	2.1	1.7	118	73	0.03	1=Employed	4	2=Current	12.47	Done	96	100	100	100	97	100	63	100	56	100	67	95	100	100	50	64	100	100	55	89	86.25	79.75
1.93	38.75	4	72	168	25.5	15520	.	357	11.1	32.1	1.9	1.4	113	94	0.05	1=Employed	5	2=Current	12.11	Done	86	50	38	63	81	100	75	33	50	67	67	90	50	68	50	60	67	88	50	64.545	64.5	66.25
1.77	28.36	5	63.4	154.1	26.7	6100	.	244	10.8	31.8	2	1.4	131	60	0.09	2=Unemployed	2	1=Never	11.78	Done	52	0	0	63	53	60	73	33	69	47	67	50	0	55	25	56	33	63	25	47	32.5	44.25
0.73	82.47	2	50.9	152	22	5320	.	194	12.6	37.6	1.8	1.5	117	67	0.91	2=Unemployed	1	1=Never	19.97	Done	93	50	0	100	100	100	75	100	100	100	100	95	100	100	25	60	100	100	45	83.455	80	76.25
2.99	16.52	5	76.2	159	30.1	5200	.	439	10.7	31.5	1.9	1.3	150	83	0.15	1=Employed	3	1=Never	15.42	Done	98	100	0	75	96	67	55	67	56	80	83	80	75	48	5	60	100	75	50	70.636	52	71.25
1.8	41.01	4	.	.	.	.	.	.	.	.	.	.			.		.		.		.	.	.	.	.	.	.	.	.	.	.	.	.	.	.	.	.	.	.	.	.	.
2.7	23.99	5	56.2	161.3	21.6	.	.	.	.	.	.	.			.		.		.		.	.	.	.	.	.	.	.	.	.	.	.	.	.	.	.	.	.	.	.	.	.
2.67	25.68	5	104.2	183.2	31	4620	.	211	13.2	38.5	1.7	1.5	126	76	0.05	2=Unemployed	1	3=Former	23.98	Done	100	50	0	50	78	100	83	33	75	93	100	90	100	100	10	68	100	100	40	69.273	75	77
2.67	24.54	5	74.6	170.3	25.7	7840	.	221	11.9	34.7	2.4	1.9	144	63	0.1	1=Employed	3	2=Current	21.29	Done	80	100	100	0	100	100	100	50	100	80	33	80	100	100	65	44	100	100	55	76.636	86.25	74.75
3.43	13.78	6	56	160	21.9	3670	.	120	10.7	31.9	0.8	0.6	133	77	0.06	1=Employed	2	1=Never	11.98	Done	84	100	0	100	94	87	80	83	81	93	67	95	100	100	45	64	100	100	45	79	85	77.25
2.7	17.86	5	67.7	156.1	27.8	5030	.	294	9.4	27.8	1.3	0.8	112	59	0.04	2=Unemployed	2	1=Never	16.63	Done	77	0	13	100	66	73	75	83	25	93	50	80	100	78	85	52	100	100	60	59.545	85.75	78
3.34	18.65	5	70.9	163	26.7	5950	.	229	15.3	44.7	2.3	2.3	138	97	0.03	1=Employed	3	1=Never	20.45	Done	86	100	0	75	100	93	95	50	63	80	67	95	100	88	70	76	100	88	60	73.545	88.25	81
1.93	38.56	4	84.3	167.9	29.9	8200	.	302	11.2	33	1.9	1.4	158	78	0.22	1=Employed	3	2=Current	20.71	Done	80	100	50	50	75	87	68	67	50	87	67	70	0	58	20	68	33	75	40	71	37	54
4.3	14.63	6	55.7	159.9	21.8	.	.	.	.	.	.	.			.		.		.		.	.	.	.	.	.	.	.	.	.	.	.	.	.	.	.	.	.	.	.	.	.
1.3	43.54	4	50.4	155.7	20.8	8730	.	276	11.9	35.4	1.8	1.4	111	69	0.05	2=Unemployed	5	1=Never	17.74	Done	64	50	100	88	50	73	68	50	94	67	67	95	100	45	50	52	100	50	50	70.091	72.5	63
2.39	19.83	5	81.5	159.1	32.2	5200	.	172	10.1	31.8	2.6	1.8	120	63	0.2	2=Unemployed	2	1=Never	18.08	Done	48	50	0	100	38	67	70	100	19	47	83	10	25	0	0	36	33	0	20	56.545	8.75	22.25
1.53	46.2	3	57.8	161.5	22.2	10260	.	314	12.8	39.4	1.9	1.7	122	72	0.11	1=Employed	2	2=Current	22.97	Done	95	100	100	100	100	100	80	67	88	100	83	95	100	100	60	84	100	100	55	92.091	88.75	84.75
1.4	51.18	3	80.6	165	29.6	4960	.	176	14.5	42.6	1.8	1.7	140	80	0.12	1=Employed	2	3=Former	28.99	Done	94	50	100	50	100	100	75	50	100	93	100	100	100	100	55	64	100	100	50	82.909	88.75	78.5
2.58	25.2	5	70.9	166.5	25.6	9100	.	272	13.3	40.5	1.9	1.7	129	71	0.15	2=Unemployed	3	2=Current	15.19	Done	89	100	100	100	91	93	78	83	50	60	67	85	100	58	45	48	100	100	50	82.818	72	74.5
2.61	26.25	5	81	164.9	29.8	8400	.	294	13.5	40.4	2.7	2.4	156	100	0.21	1=Employed	2	2=Current	12.67	Done	95	100	88	100	97	93	55	83	63	93	67	95	100	88	30	52	100	100	40	84.909	78.25	73
0.63	99.62	1	61	161.2	23.5	3970	.	233	13.9	39.8	1.2	1.1	152	90	0.02	1=Employed	4	1=Never	12.53	Done	91	100	100	50	97	100	63	50	100	100	50	100	100	100	80	80	100	100	75	81.909	95	88.75
2.12	32.36	4	65.2	159.7	25.6	11950	.	205	14.8	43.5	1.9	1.8	129	86	1.27	1=Employed	3	3=Former	16.22	Done	98	100	100	100	91	100	100	50	56	93	67	100	100	100	55	64	100	100	50	86.818	88.75	78.5
2.5	19.04	5	.	.	.	.	.	.	.	.	.	.			.		.		.	Done	100	100	100	63	100	87	100	67	69	67	67	100	100	100	50	64	100	100	50	83.636	87.5	78.5
1.58	46.47	3	68.1	166.6	24.5	5750	55.8	193	14.7	43.5	1.3	1.3	119	78	0.19	1=Employed	4	3=Former	18.13	Done	89	100	0	75	91	73	80	67	75	87	67	70	75	35	25	80	100	75	70	73.091	51.25	81.25
1.58	33.95	4	56.4	161.3	21.7	10680	67.2	519	10.3	31.2	1.1	0.8	88	57	2	2=Unemployed	5	1=Never	14.64	Done	93	50	0	75	100	100	100	50	100	80	50	95	25	68	45	68	0	100	55	72.545	58.25	55.75
1.33	38.89	4	67.7	157.4	27.3	5880	.	160	10.6	32.6	1.3	0.9	127	50	0.15	2=Unemployed	3	1=Never	18.23	Done	70	0	0	63	82	80	68	50	88	87	33	70	100	90	30	64	100	88	50	56.455	72.5	75.5
0.48	138.04	1	60.5	161.2	23.3	6670	.	222	11.9	35.4	1.4	1.1	122	66	0.01	2=Unemployed	3	1=Never	12.94	Done	100	50	0	50	100	87	70	33	75	73	67	95	100	100	55	60	100	100	45	64.091	87.5	76.25
0.46	155.5	1	61.1	163	23	6290	.	251	12.6	37.4	1.1	0.9	124	85	0.03	2=Unemployed	3	3=Former	20.92	Done	95	0	100	50	100	93	100	50	38	87	67	90	100	68	35	56	100	75	60	70.909	73.25	72.75
0.63	98.48	1	59.3	156.4	24.2	7660	61.9	218	14.7	41	1.7	1.5	106	84	0.34	1=Employed	2	1=Never	17.6	Done	95	100	100	75	97	87	95	83	81	80	100	90	100	100	45	88	100	100	75	90.273	83.75	90.75
1.57	47.8	3	81.8	177.2	26.1	10050	73.9	246	15.6	44.3	1	1	124	84	0.83	1=Employed	3	2=Current	20.17	Done	70	100	0	75	91	100	68	67	88	87	33	70	100	100	30	52	100	100	50	70.818	75	75.5
4.26	10.85	6	79.8	155	33.2	6170	67.5	253	11.1	34.1	2.1	1.6	146	85	0.85	2=Unemployed	3	1=Never	22.58	Done	77	0	0	100	66	87	63	67	31	80	83	80	50	90	25	68	67	100	35	59.455	61.25	67.5
2.4	27.94	5	66.7	165	24.5	6630	66.1	190	11	32.6	1.5	1.1	124	90	0.22	1=Employed	3	3=Former	22.89	Done	77	100	88	100	91	100	65	50	63	67	100	95	100	90	30	52	100	75	50	81.909	78.75	69.25
2.24	29.04	5	66.2	165	24.3	5810	69.2	209	12.6	36.4	2.5	2	125	65	0.03	2=Unemployed	2	3=Former	16.64	Done	93	0	0	88	75	87	100	50	69	60	100	65	75	100	45	64	33	75	55	65.636	71.25	56.75
1.72	40.63	4	65.8	155.8	27.1	9140	62.5	289	14.9	43.5	2	1.9	107	77	0.49	2=Unemployed	2	3=Former	21.29	Done	80	50	0	50	97	100	85	33	75	93	67	45	0	23	15	56	100	75	10	66.364	20.75	60.25
1.22	62.38	2	75.1	172	25.4	7250	60.6	206	16.3	48	2.3	2.5	146	92	0.03	1=Employed	2	2=Current	15.71	Done	98	100	50	100	100	100	93	67	100	100	83	100	100	68	80	92	100	100	85	90.091	87	94.25
1.26	44.09	4	51.1	156	21	6370	66.5	233	13.1	38.7	1.1	0.9	106	71	0.05	2=Unemployed	4	1=Never	18.02	Done	93	50	88	75	97	100	63	67	81	87	67	95	100	100	50	60	100	100	50	78.909	86.25	77.5
1.64	44.51	4	73.3	178	23.1	5490	62.5	256	13.9	40.4	1	0.9	119	87	0.24	1=Employed	4	2=Current	26.53	Done	98	100	100	75	100	100	70	50	94	93	83	100	100	100	80	92	100	100	85	87.545	95	94.25
3	22.08	5	79	175	25.8	6160	57.8	186	10.3	29.7	0.9	0.6	112	66	0.05	1=Employed	2	2=Current	22.55	Done	73	100	50	75	72	100	58	33	75	100	100	80	100	78	50	84	100	100	55	76	77	84.75
2.24	30.37	4	49	151	21.5	7250	43.7	406	15.2	43.1	1.1	1.1	114	87	0.05	1=Employed	3	3=Former	17.98	Done	100	100	75	100	100	100	70	67	88	80	83	100	100	100	45	60	100	50	40	87.545	86.25	62.5
2.21	30.13	4	66.7	166	24.2	5890	57.2	210	13.3	38.6	2	1.7	145	75	0.1	1=Employed	2	2=Current	13.91	Done	89	100	75	63	94	100	78	50	50	87	67	85	100	100	65	80	100	100	70	77.545	87.5	87.5
1.59	43.38	4	59.1	160	23.1	7830	48.2	263	13	37.7	2.6	2.2	117	57	0.66	1=Employed	1	2=Current	15.02	Done	84	50	0	50	100	100	70	50	56	73	67	85	75	68	30	64	100	100	35	63.636	64.5	74.75
1.97	35.88	4	83	172.9	27.8	12640	67.8	301	13.7	39.3	1.4	1.2	130	70	0.46	2=Unemployed	1	2=Current	16.62	Done	70	0	0	100	69	100	58	83	31	67	67	55	0	70	40	64	100	88	40	58.636	41.25	73
3.85	12.1	6	58.1	157.7	23.4	5490	65.2	166	10.4	30.7	0.8	0.5	139	75	0.02	1=Employed	2	1=Never	19.19	Done	68	100	0	88	94	93	70	50	81	87	67	90	100	78	20	60	100	100	55	72.545	72	78.75
1.46	48.61	3	72.1	165	26.5	6030	42.4	190	14	38.5	2.5	2.1	124	69	0.06	2=Unemployed	3	3=Former	23.16	Done	86	50	75	75	100	87	63	100	94	93	67	95	100	100	50	60	100	100	60	80.909	86.25	80
1.69	42.19	4	82.6	178.9	25.8	6660	56.8	229	11.9	35.4	1.3	1	109	75	0.03	2=Unemployed	2	3=Former	23.6	Done	91	100	100	100	100	100	70	83	88	73	67	95	100	100	75	80	100	88	55	88.364	92.5	80.75
1.36	55.7	3	81.7	176.2	26.3	7010	54.8	191	13.7	40	1.4	1.2	117	76	0.04	1=Employed	3	3=Former	18.63	Done	94	100	75	88	100	100	75	83	88	73	67	90	100	90	60	48	100	100	55	85.727	85	75.75
1.07	69.58	2	77	171.9	26.1	8460	56.7	194	17.8	49.9	2.6	2.9	147	89	0.16	2=Unemployed	3	2=Current	11.58	Done	84	50	0	75	97	93	85	50	69	67	67	90	100	68	55	72	100	88	40	67	78.25	75
3.11	20.38	5	71	171.2	24.2	7810	65.6	171	11.4	33.8	1.1	0.8	122	61	0.05	2=Unemployed	2	3=Former	27.58	Done	58	0	0	88	53	67	75	83	56	80	67	0	0	23	15	44	0	63	35	57	9.5	35.5
3.88	17.59	5	59.4	162.7	22.4	5180	58.4	194	10.6	31.4	0.6	0.4	125	72	0.01	2=Unemployed	2	1=Never	10.33	Done	100	0	0	63	84	100	88	50	50	67	83	100	100	100	20	76	100	100	60	62.273	80	84
2.71	23.66	5	66	157	26.8	8900	49.4	247	12.3	37.5	1.2	1	142	91	0.12	2=Unemployed	4	3=Former	15.18	Done	95	50	25	100	81	93	55	67	81	60	17	80	0	55	45	72	0	63	50	65.818	45	46.25
1.64	31.06	4	56.5	152.5	24.3	6040	48.2	233	10.8	31.6	1.3	0.9	127	63	0.02	2=Unemployed	6	1=Never	26.6	Done	84	50	0	100	94	93	50	83	63	87	100	95	100	68	30	68	100	100	30	73.091	73.25	74.5
1.47	49.03	3	59.5	157.6	24	4090	57.5	204	13.5	40	1.2	1.1	103	63	0.01	1=Employed	4	3=Former	19.53	Done	95	100	100	100	94	100	78	83	88	80	67	100	100	100	70	88	100	100	70	89.545	92.5	89.5
3.02	16.39	5	38.9	153.6	16.5	6290	62.1	234	10.8	32.6	0.7	0.5	131	87	0.12	1=Employed	3	2=Current	9.68	Done	34	50	0	100	75	80	35	100	69	53	33	100	100	58	25	48	100	75	35	57.182	70.75	64.5
2.2	29.91	5	56.7	160.9	21.9	5180	47.6	199	11.8	35.2	1.1	0.9	133	74	0.01	1=Employed	1	3=Former	22.51	Done	84	50	0	75	82	73	78	33	50	67	67	75	25	45	20	68	0	50	40	59.909	41.25	39.5
1.85	27.53	5	62.2	154.7	26	6750	61.5	219	9.4	28.2	1.1	0.7	138	81	0.06	2=Unemployed	3	1=Never	32.47	Done	52	0	0	75	44	80	55	50	13	87	67	30	0	33	20	52	0	25	25	47.545	20.75	25.5
1.8	38.81	4	63	175	20.6	7590	70.4	314	14.9	42.7	1.3	1.2	143	80	0.03	1=Employed	4	3=Former	26.21	Done	95	100	50	100	94	100	100	100	88	100	100	95	100	100	65	92	100	100	80	93.364	90	93
2.08	26.51	5	56.5	156.7	23	5800	69.7	121	9.5	26.6	1.5	0.9	148	92	0.3	1=Employed	3	1=Never	9.06	Done	89	100	100	75	97	93	73	50	63	80	67	95	100	100	30	92	100	100	60	80.636	81.25	88
1.49	50.13	3	89.3	169.9	30.9	6910	54.4	226	15.8	46	2	2	120	83	0.04	2=Unemployed	1	3=Former	9.41	Done	68	100	0	75	84	80	60	83	69	80	67	90	100	100	45	60	100	100	40	69.636	83.75	75
0.89	88.1	2	77	168	27.3	10920	72.1	356	16.3	46.8	1.1	1.1	114	77	0.32	2=Unemployed	4	2=Current	16.39	Done	100	50	0	100	100	100	68	67	75	80	67	95	100	100	35	52	100	100	50	73.364	82.5	75.5
0.93	82.33	2	90.6	180.4	27.8	6260	56.1	215	18.2	49.9	1.9	2.1	118	83	0.03	2=Unemployed	4	3=Former	7.68	Not Done	.	.	.	.	.	.	.	.	.	.	.	.	.	.	.	.	.	.	.	.	.	.
2.47	26.25	5	68	158.1	27.2	4020	65.3	147	10.9	31.9	0.9	0.6	95	46	0.07	2=Unemployed	2	3=Former	37.36	Not Done	.	.	.	.	.	.	.	.	.	.	.	.	.	.	.	.	.	.	.	.	.	.
3.7	12.15	6	48	151.8	20.8	3990	69.3	250	10.4	30.4	1.1	0.7	134	64	0.08	2=Unemployed	3	1=Never	8.44	Done	84	0	0	75	75	100	75	50	44	87	67	45	0	23	40	36	0	63	30	59.727	27	32.25
2.55	25.08	5	76.3	171.9	25.8	6240	67.3	187	10	29.2	1.5	1	120	73	0.04	1=Employed	2	1=Never	8.81	Not Done	.	.	.	.	.	.	.	.	.	.	.	.	.	.	.	.	.	.	.	.	.	.
1.4	51.35	3	70.4	170.8	24.1	4120	50	214	14.6	42.4	1.2	1.1	105	61	0.04	1=Employed	4	3=Former	16.41	Not Done	.	.	.	.	.	.	.	.	.	.	.	.	.	.	.	.	.	.	.	.	.	.
0.85	68.94	2	61.3	145.8	28.8	5030	38.7	210	13.8	41.1	1.8	1.6	129	79	0.03	1=Employed	2	1=Never	8.4	Done	98	100	0	75	91	100	60	50	75	87	67	45	50	43	30	52	33	75	45	73	42	51.25
1.94	28.58	5	56.7	159.1	22.4	8320	58.4	242	11.6	35.1	1.1	0.9	85	52	0.65	2=Unemployed	4	1=Never	14.6	Not Done	.	.	.	.	.	.	.	.	.	.	.	.	.	.	.	.	.	.	.	.	.	.
1.28	55.09	3	60.1	167.8	21.3	5250	68.3	244	12.9	37.5	1.5	1.3	110	70	0.03	2=Unemployed	1	1=Never	13.33	Done	95	50	50	75	75	80	50	17	38	80	67	75	100	100	35	56	100	100	45	61.545	77.5	75.25
3.92	11.69	6	61.3	152.9	26.2	7700	62.4	252	9.6	28.8	1.6	1	116	72	0.02	2=Unemployed	2	1=Never	19.49	Not Done	.	.	.	.	.	.	.	.	.	.	.	.	.	.	.	.	.	.	.	.	.	.
0.6	104.18	1	58.5	156.3	23.9	9400	60.4	295	11	32.9	2.9	2.1	124	76	0.02	1=Employed	3	1=Never	7.2	Not Done	.	.	.	.	.	.	.	.	.	.	.	.	.	.	.	.	.	.	.	.	.	.
1.8	38.55	4	65.9	170.8	22.6	7640	51.8	253	12.4	37.7	2.4	2	124	74	0.01	2=Unemployed	2	3=Former	16	Not Done	.	.	.	.	.	.	.	.	.	.	.	.	.	.	.	.	.	.	.	.	.	.
1.89	35.44	4	64.9	161.8	24.8	5830	65.1	151	9.4	29	1.3	0.8	124	76	0.19	2=Unemployed	5	1=Never	6.1	Not Done	.	.	.	.	.	.	.	.	.	.	.	.	.	.	.	.	.	.	.	.	.	.
1.3	58.2	3	62.7	171.2	21.4	5730	60.2	267	9.3	28	1	0.6	97	58	0.04	2=Unemployed	4	3=Former	11	Not Done	.	.	.	.	.	.	.	.	.	.	.	.	.	.	.	.	.	.	.	.	.	.
2.64	24.46	5	73	167.5	26	5820	62.8	207	10.1	31	2.9	2	113	59	0.08	2=Unemployed	1	3=Former	21.8	Not Done	.	.	.	.	.	.	.	.	.	.	.	.	.	.	.	.	.	.	.	.	.	.
2.17	30.87	4	61.3	170.7	21	9900	70	307	10	29	1.5	1	128	88	0.06	2=Unemployed	2	3=Former	26.7	Not Done	.	.	.	.	.	.	.	.	.	.	.	.	.	.	.	.	.	.	.	.	.	.
2.86	16.4	5	65.1	150.1	28.9	6240	61.4	175	10.5	31.3	1.9	1.3	130	80	0.03	2=Unemployed	2	1=Never	20.8	Done	95	50	0	100	100	100	60	50	94	93	67	100	100	88	75	76	100	100	70	73.545	90.75	86.5
2.76	23.31	5	57	162.8	21.5	5880	56.3	195	10.1	30.6	1.5	1	94	62	0.04	2=Unemployed	2	3=Former	15.8	Done	91	0	50	75	66	93	75	17	69	53	50	75	50	70	25	44	100	25	40	58.091	55	52.25
0.45	150	1	54.2	150.1	24.1	5380	69.5	153	11.9	35.1	0.9	0.7	113	70	0.35	2=Unemployed	4	1=Never	9.8	Not Done	.	.	.	.	.	.	.	.	.	.	.	.	.	.	.	.	.	.	.	.	.	.
2.65	24.84	5	64.9	173.4	21.6	5310	46.1	208	9	26.5	1.5	0.9	124	67	0.02	2=Unemployed	4	3=Former	23.5	Done	84	0	75	100	84	93	75	100	44	60	33	95	100	100	40	60	100	100	60	68	83.75	80
3.39	13.52	6	65.7	153.8	27.8	6500	70	208	10	30.7	1	0.7	115	56	0.02	2=Unemployed	6	1=Never	5	Done	89	0	0	75	83	67	63	34	50	80	100	70	100	58	30	44	100	63	30	58.273	64.5	59.25
1.41	52.18	3	51.9	171.5	17.6	5780	49.8	254	11.9	34.5	2.6	2	121	90	0.18	1=Employed	4	2=Current	8.7	Not Done	.	.	.	.	.	.	.	.	.	.	.	.	.	.	.	.	.	.	.	.	.	.
1.85	36.76	4	63.6	158.6	25.3	8310	66.5	216	13.7	39.8	1.3	1.1	114	71	0.03	1=Employed	2	3=Former	13.7	Done	80	100	0	75	83	80	68	67	63	87	67	85	100	78	40	32	100	88	40	70	75.75	65
2.41	29.42	5	75.3	168.7	26.5	9380	60.9	217	12.1	35.8	1.1	0.9	132	79	1.24	1=Employed	2	2=Current	5.2	Done	80	100	50	75	81	100	75	17	69	73	67	55	75	78	15	60	100	75	40	71.545	55.75	68.75
2.33	20.53	5	68	153.6	28.8	4800	58.2	243	10.8	34.4	1.5	1.1	144	51	0.6	2=Unemployed	3	1=Never	5.7	Done	86	0	0	75	88	100	73	50	56	73	67	60	100	68	30	52	100	75	35	60.727	64.5	65.5
1.32	55.33	3	68.7	165	25.2	7600	45.8	272	13.5	38.3	2	1.7	141	73	0.02	1=Employed	3	2=Current	16.8	Done	91	50	0	75	94	93	95	67	88	100	67	90	0	68	45	88	0	100	60	74.545	50.75	62
0.61	105.59	1	48.3	161.4	18.5	7090	64.6	288	15	41.7	1.2	1.1	112	74	0.02	1=Employed	5	1=Never	8.6	Done	86	100	0	75	84	93	73	33	56	67	67	95	100	68	30	64	100	100	50	66.727	73.25	78.5
2.87	23.83	5	83.4	176.4	26.8	7070	.	318	9.8	28.4	2.6	1.6	144	90	0.17	1=Employed	4	3=Former	5.3	Done	68	50	0	88	46	80	65	83	25	67	33	35	0	65	10	56	0	38	35	55	27.5	32.25
1.95	25.15	5	66.9	154.7	28	6610	47.8	188	11.2	34.5	2.3	1.8	128	76	0.57	2=Unemployed	2	1=Never	8.4	Done	80	0	0	63	72	40	68	67	31	60	83	40	100	65	25	72	100	88	60	51.273	57.5	80
2.11	24.5	5	64.8	158	26	5910	61.4	206	12.6	36.2	1.5	1.2	110	91	0.03	2=Unemployed	3	2=Current	4.9	Done	68	50	0	75	56	87	38	50	31	73	67	40	0	68	10	56	100	63	15	54.091	29.5	58.5
3.9	17.58	5	78	175	25.5	6980	.	210	12.2	35.9	1.5	1.2	117	74	0.04	1=Employed	3	2=Current	31.07	Done	82	100	100	75	97	93	78	67	31	73	83	100	100	100	60	76	100	100	65	79.909	90	85.25
1.5	47.58	3	86	167	30.8	7700	39.4	192	14.2	42	1.5	1.4	153	70	0.13	2=Unemployed	3	1=Never	11.4	Done	70	100	75	50	97	80	50	50	88	73	83	70	75	80	50	52	100	88	50	74.182	68.75	72.5
1.5	46.4	3	73	159	28.9	7230	.	173	12.7	39.7	2.5	2.2	155	85	0.11	2=Unemployed	2	3=Former	9	Done	84	50	0	100	94	73	95	67	100	67	67	80	100	100	55	52	100	100	45	72.455	83.75	74.25
1.3	41.11	4	61	158	24.4	7600	55.9	341	11.3	34.9	2.4	1.9	176	95	0.32	2=Unemployed	1	1=Never	60.37	Done	93	0	0	63	100	100	68	67	100	93	50	85	100	100	30	48	100	100	50	66.727	78.75	74.5
2.69	23.79	5	61	170	21.1	8160	45.4	210	9.1	28	2.4	1.5	136	69	0.07	2=Unemployed	2	2=Current	14.4	Done	84	0	0	75	59	87	95	50	69	60	50	25	100	23	10	4	100	50	20	57.182	39.5	43.5
1.7	41.32	4	63	161	24.3	6390	63.7	436	10.9	31.7	2.8	2	148	83	0.57	1=Employed	2	1=Never	9.94	Done	55	50	0	75	63	73	48	67	56	67	67	85	50	45	40	68	0	75	25	56.455	55	42
0.9	93.94	1	69	168	24.4	4890	.	277	13.7	39.9	1.2	1.1	145	84	0.04	1=Employed	3	2=Current	14.94	Done	84	100	0	88	88	87	63	50	81	60	83	95	100	75	40	68	100	63	30	71.273	77.5	65.25
5.9	9.97	6	59	167	21.2	5980	.	196	10.5	31.4	0.8	0.6	130	87	0.12	1=Employed	4	2=Current	16.54	Done	93	100	0	88	97	100	95	83	81	87	100	90	50	68	20	80	100	75	30	84	57	71.25
0.8	100.36	1	65	165	23.9	7500	.	282	15.2	42.9	.	.	140	84	0.09	1=Employed	5	2=Current	20.42	Done	91	50	38	88	81	73	63	50	88	47	33	95	100	100	35	48	67	88	35	63.818	82.5	59.5
5.3	8.15	6	48	146	22.5	4590	.	151	10	29.3	0.5	0.3	156	77	0.03	2=Unemployed	2	1=Never	12.92	Done	89	50	0	75	81	87	65	67	50	73	67	65	50	58	25	56	33	38	50	64	49.5	44.25
0.8	103.18	1	82	173	27.4	8330	.	253	15.6	47.1	1.9	2	141	84	0.08	1=Employed	4	3=Former	11.67	Done	95	100	100	75	100	93	53	67	88	73	67	95	100	100	70	64	100	100	55	82.818	91.25	79.75
1.23	43.29	4	58	148	26.5	7110	.	148	10.2	30.7	1.4	1	146	80	0.05	2=Unemployed	2	1=Never	15.46	Done	73	0	0	63	91	67	43	33	44	67	33	80	100	55	35	60	67	63	45	46.727	67.5	58.75
7.3	7.91	6	69	160	27	6660	.	251	9.1	25.5	2.4	1.4	147	79	0.16	1=Employed	3	3=Former	12.88	Done	75	100	0	75	75	80	58	50	25	87	67	90	50	80	35	56	33	50	40	62.909	63.75	44.75
8.21	6.74	6	76	168	26.9	8780	.	148	10.2	32.3	0.6	0.4	210	110	0.17	1=Employed	4	3=Former	8.87	Done	80	50	0	63	66	93	90	50	19	60	67	70	0	100	35	48	0	63	35	58	51.25	36.5
9.14	6.13	6	61	165	22.4	5570	.	211	8.7	26	2.4	1.4	158	85	0.03	2=Unemployed	1	3=Former	16.69	Done	82	0	0	75	72	87	60	67	0	73	67	55	25	45	5	20	0	50	0	53	32.5	17.5
3.73	12.51	6	57	143	27.9	7210	.	303	8.8	27.4	1.7	1	160	92	0.36	2=Unemployed	1	1=Never	13.2	Done	66	0	0	63	69	60	35	50	19	53	50	40	0	33	10	8	0	13	5	42.273	20.75	6.5
5.22	8.61	6	70	162	26.7	7560	.	226	10.6	31.8	1.5	1.1	131	67	1.22	1=Employed	4	1=Never	10.26	Done	66	50	100	100	94	93	75	50	38	60	67	95	100	100	30	52	100	100	30	72.091	81.25	70.5
1.04	60.3	2	57.7	163	21.7	4830	.	298	10.3	31.7	0.9	0.6	132	88	0.03	1=Employed	2	1=Never	11.95	Done	95	50	0	50	63	93	63	33	44	53	67	85	100	100	20	72	100	88	65	55.545	76.25	81.25
2.09	33.92	4	74	173	24.7	6050	.	377	10.6	31.6	1.6	1.1	166	94	0.07	1=Employed	5	3=Former	10.92	Done	91	100	0	63	91	100	95	67	63	67	67	95	100	100	45	68	100	100	50	73.091	85	79.5
1.29	44.9	4	56	165	20.6	7490	.	239	11.8	36.6	1.3	1.1	132	86	0.07	1=Employed	4	2=Current	10.64	Done	82	100	0	75	100	93	60	100	94	80	67	90	100	100	50	68	100	100	55	77.364	85	80.75
2.17	32.48	4	52	158	20.8	7420	.	327	10.5	31.1	2.3	1.6	188	112	0.04	2=Unemployed	3	3=Former	8.56	Done	57	0	0	38	100	47	65	50	50	0	50	45	0	43	30	0	0	13	0	41.545	29.5	3.25
2.15	30.54	4	90	163	33.9	7920	.	212	12.5	38	.	.	152	85	0.29	2=Unemployed	1	2=Current	15.47	Done	100	100	63	100	94	73	75	50	75	67	33	95	75	100	45	36	0	100	50	75.455	78.75	46.5
8.11	7.32	6	75	171	25.6	5920	.	200	11.3	34.1	1.1	0.8	193	119	0.05	2=Unemployed	1	2=Current	8.09	Done	57	100	0	100	75	93	75	83	81	87	67	85	100	78	15	52	100	100	15	74.364	69.5	66.75
0.9	64.77	2	65	158	26	3780	.	206	12.3	35.7	1.2	1	124	78	0.04	2=Unemployed	2	1=Never	13.79	Done	93	50	75	100	94	93	70	67	81	53	33	95	100	100	75	48	100	100	60	73.545	92.5	77
0.97	75.66	2	60	164	22.3	7620	.	185	13.8	40.2	0.9	0.8	124	69	0.16	1=Employed	4	3=Former	16.64	Done	91	100	25	88	78	87	63	67	94	60	67	85	100	100	45	64	100	100	75	74.545	82.5	84.75
3.17	22.33	5	85	165	31.2	8840	.	275	11.5	33.8	3	2.3	181	96	0.43	2=Unemployed	4	2=Current	11.91	Done	93	50	100	50	97	60	100	33	0	93	100	80	100	100	0	48	100	88	50	70.545	70	71.5
5.66	9.99	6	70	167	25.1	7410	.	325	9.6	29.2	2	1.3	174	94	0.05	2=Unemployed	2	3=Former	14.5	Done	82	0	100	100	84	100	60	50	81	53	67	95	100	90	60	60	100	88	50	70.636	86.25	74.5
2.44	27.32	5	81	170	28	6350	.	235	10.6	32.1	3.3	2.4	144	81	0.09	1=Employed	3	1=Never	12.65	Done	75	50	88	63	75	87	53	50	38	73	33	90	100	80	25	68	100	88	25	62.273	73.75	70.25
1.26	58.18	3	61	162	23.2	9470	.	304	13.3	42	1.6	1.5	151	76	0.55	2=Unemployed	2	3=Former	12.35	Done	100	0	0	75	100	93	75	67	100	53	67	90	100	100	50	72	100	100	45	66.364	85	79.25
0.69	132.05	1	61	172	20.6	10280	.	316	15.3	44.3	0.8	0.8	121	81	0.06	1=Employed	3	3=Former	12.19	Done	93	100	100	75	100	93	90	67	100	87	83	100	25	45	60	68	100	75	40	89.818	57.5	70.75
2.89	22.8	5	79	170	27.3	6250	.	291	10.2	30.3	2	1.3	115	76	0.33	2=Unemployed	2	3=Former	15.43	Done	80	0	0	50	88	73	60	33	25	73	17	90	50	80	10	12	33	100	0	45.364	57.5	36.25
1.6	32.99	4	65	163	24.5	5430	.	244	11.1	34.7	0.8	0.6	155	86	0.2	2=Unemployed	3	1=Never	17.63	Done	93	0	100	100	91	100	100	50	44	67	67	70	25	63	20	56	100	88	45	73.818	44.5	72.25
6.4	7.41	6	64	160	25	5830	.	245	9.6	28.3	2.5	1.6	146	93	0.12	2=Unemployed	2	1=Never	9.03	Done	91	0	0	63	88	100	60	50	31	80	33	90	100	78	30	64	67	88	35	54.182	74.5	63.5
0.91	70.35	2	57	160	22.3	9250	.	187	12.4	39	1.4	1.2	140	82	0.48	1=Employed	3	1=Never	22.78	Done	93	100	75	100	97	100	75	83	100	80	67	100	100	90	55	68	100	88	65	88.182	86.25	80.25
1.58	43.2	4	69	168	24.4	6920	.	184	15.5	46.7	1.3	1.3	161	86	0.34	2=Unemployed	3	1=Never	11.41	Done	86	50	0	100	72	73	70	0	50	93	100	45	0	100	65	84	33	88	85	63.091	52.5	72.5
6.15	9.65	6	71.5	165	26.3	7050	63.8	158	10.1	31.8	1.6	1.1	130	82	.	1=Employed	4	1=Never	11.05	Done	73	100	50	75	84	93	65	67	50	93	67	80	0	45	20	60	0	50	50	74.273	36.25	40
1.28	59.02	3	80	170	27.7	5770	.	190	16.3	49.2	1.3	1.4	140	96	0.08	2=Unemployed	5	3=Former	17.26	Done	68	0	50	100	53	73	63	83	38	60	67	85	75	70	45	56	100	50	50	59.545	68.75	64
0.89	69.9	2	54	159	21.4	4600	.	214	11.2	33.4	1.8	1.3	147	92	0.07	1=Employed	1	1=Never	16.67	Done	84	100	0	100	97	93	90	83	94	100	0	100	100	48	50	56	100	100	50	76.455	74.5	76.5
1.25	46.35	3	79	172	26.7	6830	.	273	10	28.4	2.2	1.4	146	85	0.39	2=Unemployed	2	1=Never	9.74	Done	52	0	63	75	84	53	70	50	44	53	50	35	25	78	45	60	67	50	45	54	45.75	55.5
4.83	12.22	6	69	168	24.4	6760	.	314	10.2	30.1	1.9	1.3	150	80	0.08	1=Employed	3	3=Former	14.67	Done	75	100	0	75	81	80	58	50	56	60	67	50	0	65	20	52	0	75	50	63.818	33.75	44.25
1.54	46.96	3	60	174	19.8	10330	.	209	10.9	33.1	1.3	1	134	80	0.43	2=Unemployed	3	3=Former	14.88	Done	82	0	88	75	94	67	75	67	100	67	67	80	0	70	0	44	0	38	40	71.091	37.5	30.5
0.92	87.08	2	95	176	30.7	11730	.	332	15.4	46.9	1.5	1.6	132	79	0.07	1=Employed	4	2=Current	20.42	Done	80	100	0	0	63	87	58	0	0	93	33	85	75	23	20	52	67	63	5	46.727	50.75	46.75
0.52	128.7	1	56.6	161	21.8	3920	.	205	13.8	39.9	1.8	1.6	122	77	0.03	2=Unemployed	2	1=Never	20.54	Done	84	50	100	88	94	93	30	50	69	67	17	40	0	23	10	40	0	25	5	67.455	18.25	17.5
1.26	58.99	3	78	171	26.7	5150	.	174	13.9	41.7	1.8	1.7	197	100	0.06	1=Employed	3	2=Current	25.6	Done	82	50	0	100	88	100	68	50	100	67	100	90	100	88	45	80	100	100	30	73.182	80.75	77.5
1.18	65.34	2	65	170	22.5	5130	.	174	15.2	43.1	1.5	1.4	111	68	0.06	1=Employed	4	3=Former	18.74	Done	88	100	0	75	88	100	73	50	69	73	67	95	100	100	70	52	100	63	60	71.182	91.25	68.75
3.81	16.12	5	83	173	27.7	6900	.	194	12.7	37.8	1.6	1.3	189	112	0.12	2=Unemployed	2	3=Former	12.97	Done	98	100	0	63	91	93	68	33	100	67	50	85	75	100	40	64	100	100	40	69.364	75	76
2.43	28.75	5	83	170	28.7	6650	.	233	12.7	38.2	2.6	2.2	130	85	0.31	2=Unemployed	2	3=Former	12.63	Done	48	0	63	25	50	20	48	33	0	0	0	55	0	33	0	0	0	13	0	26.091	22	3.25
0.71	137.48	1	78	178	24.6	8420	.	207	15.1	43.7	1.7	1.7	170	95	0.03	2=Unemployed	4	2=Current	9.58	Done	91	50	0	75	94	93	70	83	63	73	67	100	100	55	60	68	100	88	70	69	78.75	81.5
1.63	44.14	4	61	165	22.4	5720	.	188	11.9	34.6	2.1	1.6	130	88	0.11	2=Unemployed	4	3=Former	13.35	Done	100	100	0	75	100	93	60	67	75	73	17	95	100	100	45	60	100	100	60	69.091	85	80
0.5	129.56	1	64	164	23.8	5110	.	201	13.3	40	1.8	1.6	150	94	0.04	1=Employed	2	1=Never	12.87	Done	100	100	100	100	100	100	75	50	100	80	100	95	0	100	70	72	0	100	75	91.364	66.25	61.75
4.97	8.86	6	66	149	29.7	7400	.	358	11.7	34.1	1.1	0.8	149	89	0.06	1=Employed	3	1=Never	11.68	Done	66	50	0	100	72	87	63	83	56	73	33	55	0	45	0	52	100	63	20	62.091	25	58.75
0.89	105.93	1	119.5	177	38.1	6200	.	171	15.7	47	2.2	2.3	143	78	0.56	2=Unemployed	3	1=Never	15.34	Done	52	0	0	63	88	53	58	33	69	27	50	85	50	58	35	32	100	38	20	44.818	57	47.5
0.82	72.65	2	54	151	23.7	3300	.	228	9.4	29.6	1.2	0.8	178	102	0.1	2=Unemployed	1	1=Never	15.9	Done	50	0	0	100	31	73	45	83	31	33	16	30	25	10	10	60	0	25	50	42	18.75	33.75
0.76	84.72	2	59	153	25.2	5000	.	163	11.9	35.6	1.9	1.5	129	77	0.06	2=Unemployed	4	1=Never	16.62	Done	80	100	100	50	94	87	60	33	88	80	67	95	100	90	40	60	100	88	40	76.273	81.25	72
1.44	37.79	4	65	164	24.2	4980	.	308	12.6	37.8	1.5	1.3	129	88	0.05	1=Employed	2	1=Never	9.92	Done	86	100	75	100	81	100	58	50	31	87	67	75	50	100	25	56	100	88	40	75.909	62.5	71
2.07	23.74	5	48	155	20	5650	.	238	11.9	34.6	0.7	0.5	139	68	0.14	2=Unemployed	2	1=Never	18.41	Done	93	50	0	75	75	87	53	50	56	53	33	40	0	68	10	56	33	75	40	56.818	29.5	51
0.57	108.19	1	46	161	17.7	2740	.	251	12.3	39.8	1.6	1.4	129	75	0.05	2=Unemployed	1	3=Former	13.08	Done	84	50	0	88	100	87	60	100	100	67	67	85	100	88	60	76	100	100	55	73	83.25	82.75
1.15	52.53	3	54	155	22.5	9180	.	337	9.5	29	1.4	0.9	163	99	0.03	2=Unemployed	4	3=Former	8.2	Done	89	0	0	50	75	87	58	50	25	40	50	75	0	45	45	40	0	63	25	47.636	41.25	32
3.05	21.34	5	63	166	22.9	11130	.	277	13.6	41.1	1.9	1.7	122	73	2	2=Unemployed	3	2=Current	22.23	Done	95	100	0	75	100	60	73	50	81	53	83	90	100	100	25	64	100	75	35	70	78.75	68.5
3.96	15.18	5	66	167	23.7	8620	.	316	11.3	33.8	1.9	1.4	168	93	0.11	2=Unemployed	1	1=Never	11.5	Done	93	0	0	75	100	93	100	50	94	67	67	95	100	100	80	76	100	100	55	67.182	93.75	82.75
1.58	43.2	4	62	160	24.2	8140	.	229	13.2	40	2.4	2.1	168	91	0.1	1=Employed	2	1=Never	12.26	Done	75	0	0	75	75	87	80	50	75	73	100	75	100	100	35	64	100	100	55	62.727	77.5	79.75
1.22	45.27	3	57	149	25.7	10170	.	265	11.6	34.7	2.1	1.6	148	80	0.13	1=Employed	2	1=Never	10.03	Done	95	50	0	100	100	100	100	67	100	100	100	100	50	55	85	40	0	100	65	82.909	72.5	51.25
1.39	40.47	4	48	162	18.3	4620	.	231	13	37.6	1.4	1.2	108	74	0.04	2=Unemployed	4	1=Never	14.78	Done	89	0	0	75	100	100	65	50	75	73	50	65	100	100	25	56	100	88	40	61.545	72.5	71
0.37	198.74	1	59	164	21.9	6010	.	216	11.4	33	1.2	0.9	122	73	0.16	2=Unemployed	2	1=Never	20.09	Done	98	0	100	100	100	100	95	100	94	100	100	90	100	100	45	96	100	100	75	89.727	83.75	92.75
0.72	91.65	1	65	165	23.9	9250	.	187	12.4	39	1.4	1.2	107	66	0.48	2=Unemployed	3	3=Former	11.81	Done	89	50	0	38	94	100	68	33	63	73	67	95	100	80	40	72	100	100	55	61.364	78.75	81.75
1.02	53.73	3	60	157	24.3	5870	.	351	11.5	34.5	1.5	1.2	126	70	0.07	2=Unemployed	2	1=Never	9.85	Done	86	0	0	75	100	87	65	50	100	93	67	80	100	90	35	48	100	100	45	65.727	76.25	73.25
0.53	129.8	1	53	162	20.2	3710	.	238	12.5	37.5	1.5	1.3	128	74	0.07	1=Employed	3	1=Never	11.33	Done	84	100	100	100	94	73	65	83	94	80	67	90	100	78	50	68	100	100	40	85.455	79.5	77
1.23	58.01	3	65	165	23.9	10830	.	194	11.5	34	2.3	1.7	158	80	2	2=Unemployed	2	3=Former	12.74	Done	93	0	0	100	81	67	90	33	75	27	100	65	0	78	0	40	67	100	45	60.545	35.75	63
2.01	33.61	4	51	176	16.5	5710	.	214	13.1	40.8	0.9	0.8	133	77	0.03	2=Unemployed	2	3=Former	16.44	Done	91	50	0	100	100	100	75	100	100	80	100	90	100	100	65	72	100	100	70	81.455	88.75	85.5
0.7	90.09	1	58	160	22.7	6620	.	286	13.2	40.3	0.9	0.8	102	65	0.1	2=Unemployed	3	1=Never	12.18	Done	95	100	63	63	100	93	100	50	100	100	67	85	100	100	95	60	100	100	60	84.636	95	80
0.96	79.11	2	71	160	27.7	6950	.	274	15.5	46.1	1.5	1.5	129	75	1.19	2=Unemployed	2	2=Current	11.09	Done	66	100	0	100	84	87	58	100	75	60	33	45	75	55	45	60	0	38	25	69.364	55	30.75
5.73	10.43	6	102	184	30.1	8630	.	279	11	32.6	2.2	1.6	186	104	0.14	2=Unemployed	4	2=Current	8.3	Done	75	0	38	100	84	100	70	67	19	80	67	50	50	68	20	48	0	63	55	63.636	47	41.5
0.93	84.36	2	82	178	25.9	4700	.	218	15.4	44.1	1.8	1.8	174	115	0.06	2=Unemployed	2	2=Current	14.32	Done	100	100	0	100	75	100	70	50	94	73	83	95	100	80	60	40	100	63	60	76.818	83.75	65.75
0.82	108.88	1	91	173	30.4	5740	.	248	14.7	42.2	1.5	1.4	143	83	0.33	1=Employed	2	3=Former	21.41	Done	98	100	100	75	91	100	75	33	50	93	67	85	100	100	20	60	100	100	30	80.182	76.25	72.5
5.68	9.81	6	62	172	21	6830	.	208	9.1	29.8	0.6	0.4	185	97	0.27	2=Unemployed	3	3=Former	10.15	Done	86	100	75	100	91	100	100	67	63	73	67	95	100	100	75	68	100	63	60	83.818	92.5	72.75
2.13	34.24	4	72	178	22.7	5550	.	311	8.8	25.5	3.1	1.8	145	85	0.05	2=Unemployed	4	2=Current	13.09	Done	86	50	88	25	94	93	83	33	19	67	67	90	25	68	30	56	0	75	50	64.091	53.25	45.25
0.69	91.59	1	62.9	155	26.2	5250	.	366	12.4	36.7	2.1	1.7	115	69	0.04	2=Unemployed	4	1=Never	12.82	Done	100	50	100	50	100	100	83	33	100	80	83	95	100	100	70	76	100	100	50	79.909	91.25	81.5
0.56	115.54	1	58	152	25.1	7440	.	425	13.6	39.7	2.1	1.9	107	59	0.05	2=Unemployed	4	1=Never	13.53	Done	86	50	100	100	94	100	53	50	75	100	100	100	100	100	90	80	100	100	85	82.545	97.5	91.25
3.39	18.89	5	70	162.5	26.5	4100	.	179	10.4	29.2	1.8	1.2	127	70	0.06	2=Unemployed	4	3=Former	19.69	Done	57	50	0	63	84	73	90	50	56	80	67	85	50	70	15	60	33	100	25	60.909	55	54.5
1.08	58.79	3	67.4	160.9	26	5980	.	225	12	36	1.8	1.4	130	76	0.06	2=Unemployed	2	1=Never	14.8	Done	86	0	88	0	81	67	65	17	13	60	33	80	75	68	25	52	0	75	25	46.364	62	38
1.39	56.89	3	75	179	23.4	4860	.	187	12.4	36.1	1.2	1	115	75	0.04	1=Employed	4	2=Current	31.05	Done	77	100	100	75	97	80	68	67	63	47	50	95	100	78	10	56	67	75	40	74.909	70.75	59.5
1.39	51.28	3	74	177	23.6	4690	.	265	11.8	34.4	1.3	1	135	94	0.05	2=Unemployed	2	3=Former	12.52	Done	98	100	100	100	97	100	65	50	75	80	67	95	100	100	35	64	100	100	50	84.727	82.5	78.5
0.97	78.17	2	63.4	165.2	23.2	4900	.	303	15	44.6	1.2	1.2	139	76	0.04	2=Unemployed	4	3=Former	13.24	Done	89	100	100	100	100	93	75	67	50	60	67	95	100	100	50	68	100	100	60	81.909	86.25	82
1.35	53.21	3	67	160	26.2	7440	.	237	13.2	39	1.8	1.6	138	84	0.08	2=Unemployed	3	1=Never	25.16	Done	100	100	0	75	88	100	60	50	100	60	67	90	100	78	45	56	100	100	45	72.727	78.25	75.25
2.3	29.78	5	96.7	179	30.2	8160	.	274	12.6	36.8	2.2	1.8	177	93	0.4	2=Unemployed	4	1=Never	19.15	Done	91	50	0	88	91	93	68	33	88	73	33	95	100	100	30	60	100	100	60	64.364	81.25	80
1.68	45.71	3	78	174	25.8	10030	.	322	13.7	39.9	.	.	132	79	0.18	2=Unemployed	4	2=Current	25.78	Done	91	50	0	75	100	93	80	67	56	87	100	100	100	100	40	72	100	100	65	72.636	85	84.25
2.2	30.48	4	74	175	24.2	5500	.	277	13.7	40.4	2	1.8	140	76	0.32	2=Unemployed	3	3=Former	20.11	Done	77	0	0	50	63	47	53	33	13	47	17	75	25	100	10	20	0	38	20	36.364	52.5	19.5
0.94	81.86	2	75	172	25.4	4720	.	231	11.5	32.7	2.4	1.7	164	91	0.16	2=Unemployed	3	1=Never	34.02	Done	95	0	0	75	100	100	75	50	100	100	67	95	100	78	75	76	100	100	55	69.273	87	82.75
0.87	91.79	1	67	159	26.5	6170	.	253	14.5	40.5	1.6	1.4	152	86	0.32	1=Employed	4	2=Current	25.82	Done	91	100	13	100	100	87	70	67	100	87	100	95	100	68	45	60	100	88	45	83.182	77	73.25
1.92	25.9	5	55	150	24.4	7540	.	373	10.8	32.1	1	0.7	139	99	0.12	2=Unemployed	5	1=Never	15.48	Done	59	0	0	75	56	53	75	50	31	67	17	45	0	45	30	60	0	75	50	43.909	30	46.25
0.82	93.16	1	78.5	164.7	28.9	7220	.	213	14.5	41.8	1.4	1.3	135	65	0.08	2=Unemployed	3	3=Former	17.6	Done	98	50	88	50	100	100	75	67	100	87	83	80	100	100	60	80	100	100	55	81.636	85	83.75
0.54	139.9	1	53	154.2	22.3	7170	.	308	14.8	42	1.5	1.4	126	70	0.04	1=Employed	5	2=Current	10.37	Done	39	100	100	50	100	100	88	33	57	93	67	90	100	78	10	44	67	88	40	75.182	69.5	59.75
1	76.22	2	68	168	24.1	5730	.	217	15	43.9	.	.	177	110	0.07	2=Unemployed	4	3=Former	24.6	Done	100	100	100	100	100	80	100	67	100	80	67	90	50	100	55	100	0	100	70	90.364	73.75	67.5
1.52	48.99	3	67	167	24	5370	.	257	15.4	45.4	1.6	1.6	116	68	0.05	1=Employed	4	2=Current	15.32	Done	89	100	75	50	91	73	53	50	63	67	67	90	100	78	25	52	100	63	45	70.727	73.25	65
1.3	54.73	3	67	167	24	6000	.	264	12.4	37.3	1.9	1.6	142	87	0.25	2=Unemployed	3	2=Current	17.4	Done	98	50	0	100	97	87	95	83	75	67	100	80	100	100	60	52	100	100	50	77.455	85	75.5
1.56	46.79	3	81	176	26.1	3710	.	123	8	23.3	2.5	1.3	114	76	0.07	2=Unemployed	2	3=Former	19.37	Done	71	100	0	75	38	87	70	50	44	67	33	70	50	33	20	64	100	75	15	57.727	43.25	63.5
0.89	68.28	2	74	155	30.8	8360	.	302	14.4	40.8	2	1.8	137	80	0.25	2=Unemployed	4	1=Never	19.61	Done	80	100	0	50	94	93	75	33	88	93	50	95	100	100	50	92	100	100	70	68.727	86.25	90.5
1.04	81.27	2	89	179	27.8	5960	.	318	14	42.6	2.2	2.1	109	60	0.19	1=Employed	3	3=Former	15.49	Done	100	100	0	100	100	100	95	0	88	100	50	95	100	100	95	92	100	100	60	75.727	97.5	88
1.04	74.42	2	65	169	22.8	6830	.	384	13.5	40.1	1.1	1	119	68	0.23	1=Employed	3	2=Current	15.07	Done	70	100	0	88	100	80	65	33	81	47	33	95	100	100	15	48	33	63	40	63.364	77.5	46
1.91	38.65	4	80.9	166	29.4	6460	.	279	14.1	42.5	2.2	2.1	118	69	0.06	1=Employed	4	1=Never	20.36	Done	100	100	100	100	100	100	73	67	100	80	100	100	100	100	85	72	100	100	70	92.727	96.25	85.5
1.85	29.1	5	62.4	155	26	4800	.	256	10.8	31.3	1.9	1.3	145	83	0.17	1=Employed	4	1=Never	10.7	Done	67	0	50	50	84	80	58	50	31	53	33	75	50	58	25	44	67	63	15	50.545	52	47.25
1.29	54.75	3	91.5	166	33.2	5270	.	293	14.1	43	1.6	1.5	111	63	0.27	2=Unemployed	2	3=Former	11.77	Done	98	0	0	75	100	100	68	33	50	60	17	85	100	25	45	56	100	50	50	54.636	63.75	64
1.04	54.62	3	45	150	20	6170	.	209	14.2	42.9	1.2	1.1	96	55	0.05	2=Unemployed	1	3=Former	15.65	Done	84	0	0	50	81	53	50	33	38	27	33	75	0	23	10	28	0	75	30	40.818	27	33.25
2.57	29.72	5	84	162	32	9310	.	271	11.1	32	2.3	1.6	155	90	0.66	2=Unemployed	3	3=Former	8.4	Done	84	0	0	75	94	73	68	50	25	47	67	80	50	100	25	56	100	63	40	53	63.75	64.75
0.94	84.95	2	70	176	22.6	8580	.	263	16.5	46.8	0.9	0.9	107	70	0.09	2=Unemployed	4	2=Current	36.46	Done	89	100	50	100	100	87	75	83	82	93	67	100	75	90	75	60	100	100	50	84.182	85	77.5
1.08	53.49	3	48.7	153	20.8	4590	.	215	13.5	41.2	1.4	1.3	114	94	0.06	1=Employed	3	1=Never	25.94	Done	91	100	50	63	91	93	73	17	75	67	50	95	75	100	40	56	100	100	40	70	77.5	74
0.65	115.06	1	51	166	18.5	5860	.	275	14	43.5	1.2	1.2	121	79	0.02	2=Unemployed	3	1=Never	21.57	Done	95	50	0	75	94	93	95	50	50	73	67	95	100	100	50	64	100	100	75	67.455	86.25	84.75
1.93	36.6	4	56.4	166.3	20.4	5730	.	305	14.1	42.1	1.3	1.2	130	70	0.21	2=Unemployed	4	2=Current	20.68	Done	84	100	100	88	94	80	60	83	88	47	33	95	100	100	40	60	100	75	40	77.909	83.75	68.75
2.43	26.83	5	77	168	27.3	6750	.	255	11.9	34.6	2.6	2	139	79	0.57	2=Unemployed	1	2=Current	15.86	Done	84	0	38	75	91	60	43	50	25	53	33	60	0	43	30	44	100	63	45	50.182	33.25	63
5.29	11.52	6	62.9	171	21.5	5950	.	235	11.7	36.1	1.1	0.9	97	69	0.28	1=Employed	4	3=Former	16.29	Done	89	0	0	100	84	60	85	33	25	60	100	85	0	23	0	64	0	50	30	57.818	27	36
1.51	49.16	3	75	166	27.2	6560	.	391	12.8	38.7	1.2	1	138	98	0.25	1=Employed	4	3=Former	17.27	Done	82	100	100	88	100	100	58	83	100	93	83	95	100	100	55	68	100	100	35	89.727	87.5	75.75
0.62	101.08	1	59	158	23.6	3530	.	228	11.2	33.9	2.2	1.7	150	90	0.06	1=Employed	4	1=Never	11.99	Done	95	100	100	100	94	73	85	50	88	67	67	80	100	70	45	68	100	75	45	83.545	73.75	72
2.2	30.29	4	58.8	162.5	22.3	6640	.	255	12	33.9	1.7	1.3	130	80	0.03	2=Unemployed	3	1=Never	15.94	Done	80	50	25	100	97	100	65	50	81	60	67	90	100	70	45	56	100	75	60	70.455	76.25	72.75
1.27	57.28	3	64.1	167.3	22.9	6060	.	387	12.5	38	1.4	1.2	141	90	0.15	2=Unemployed	3	3=Former	20.97	Done	93	0	0	75	88	100	75	67	69	80	67	95	100	80	30	56	100	100	60	64.909	76.25	79
2.29	30.4	4	70	169	24.5	5350	.	245	15.5	46.6	0.9	0.9	141	96	0.04	1=Employed	4	3=Former	28.2	Done	100	100	100	88	100	100	80	83	56	87	50	100	100	100	95	96	100	100	95	85.818	98.75	97.75
1.78	31.41	4	68.8	163	25.9	4150	.	277	11.2	33.4	5.2	3.9	146	82	0.03	2=Unemployed	4	1=Never	13.42	Done	75	0	0	50	78	100	48	67	19	67	67	95	0	55	40	56	0	100	65	51.909	47.5	55.25
0.84	69.4	2	59.8	156.5	24.4	5790	.	283	10.8	31.1	2.4	1.7	113	80	0.02	2=Unemployed	2	1=Never	11.9	Not Done	.	.	.	.	.	.	.	.	.	.	.	.	.	.	.	.	.	.	.	.	.	.
2.48	29.99	5	100	180	30.9	6710	.	340	12.1	38.8	1.4	1.2	147	92	0.41	1=Employed	3	3=Former	14.19	Done	91	100	100	50	100	100	75	33	100	67	100	100	100	100	60	76	100	100	65	83.273	90	85.25
1.22	43.09	4	64	153	27.3	5260	.	242	11.2	32.1	1.9	1.4	144	73	0.33	2=Unemployed	2	1=Never	24.95	Done	75	0	0	75	88	100	63	50	50	100	67	50	100	80	20	64	100	100	40	60.727	62.5	76
1.14	63.88	2	75	164	27.9	8210	.	269	15	43.2	1.4	1.3	110	63	0.3	1=Employed	2	3=Former	9.15	Done	98	100	0	100	100	93	93	67	100	80	100	90	100	100	50	88	100	100	75	84.636	85	90.75
1.01	81.82	2	64	181	19.5	4800	.	237	15.1	43.4	1.3	1.3	111	72	0.02	1=Employed	5	3=Former	18.93	Done	98	50	0	75	94	93	85	50	50	80	67	90	75	90	65	52	67	63	60	67.455	80	60.5
0.56	106.72	1	66	154	27.8	5490	.	246	13.1	39.6	1.5	1.3	136	68	1.16	2=Unemployed	3	1=Never	8.87	Done	98	50	0	75	88	60	58	83	69	73	67	95	100	68	65	96	0	88	75	65.545	82	64.75
0.69	89.7	2	64.6	164	24	5480	.	297	14.4	41.6	1.8	1.7	129	99	0.03	1=Employed	5	1=Never	14.4	Done	100	100	100	0	100	100	100	33	81	100	100	100	100	100	80	76	100	100	75	83.091	95	87.75
0.85	90.18	1	74	174	24.4	5030	.	204	15.2	44.5	1.6	1.6	149	91	0.04	2=Unemployed	3	3=Former	17.02	Done	93	100	0	75	91	87	33	50	75	93	67	85	100	78	65	76	100	100	60	69.455	82	84
1.36	53.64	3	68	170	23.5	5140	.	214	14.3	42.2	1.3	1.2	142	85	0.06	1=Employed	5	3=Former	17.04	Done	100	100	100	100	100	100	73	100	100	67	100	95	100	100	55	60	100	100	50	94.545	87.5	77.5
3.92	15.41	5	98	176	31.6	5670	.	243	12.3	35.8	2.1	1.7	165	113	0.18	2=Unemployed	2	3=Former	17.13	Done	93	100	63	75	91	100	85	67	75	100	100	95	100	88	70	96	100	100	90	86.273	88.25	96.5
1.13	66.42	2	78	170	27	7600	.	212	16.8	48.4	1.3	1.4	124	80	0.23	2=Unemployed	4	3=Former	10.85	Done	98	100	100	63	100	100	80	33	94	60	67	90	100	100	20	56	100	100	50	81.364	77.5	76.5
2.6	27.76	5	66	167.9	23.4	8610	.	200	10.9	34.9	2	1.6	128	89	0.03	2=Unemployed	1	2=Current	14.55	Done	57	0	0	75	66	80	33	33	0	27	17	65	0	33	25	12	0	13	10	35.273	30.75	8.75
0.67	94.34	1	53.2	156.7	21.7	4300	.	116	12.5	39.6	1.2	1.1	113	79	0.6	2=Unemployed	5	1=Never	6.06	Done	91	0	100	100	72	73	68	83	44	67	67	80	25	78	45	68	100	75	40	69.545	57	70.75
2.44	27.61	5	72	177.6	22.8	7180	.	336	9.9	28.8	1.2	0.8	165	94	0.12	2=Unemployed	4	2=Current	6.2	Done	68	100	50	88	81	67	73	50	38	87	67	50	25	45	30	40	0	75	40	69.909	37.5	38.75
2.8	22.86	5	72.4	164	26.9	5580	.	303	11.9	36.1	1.4	1.1	114	66	0.08	2=Unemployed	4	3=Former	17.59	Done	89	50	75	100	100	100	88	50	100	93	100	95	100	100	60	68	100	100	60	85.909	88.75	82
2.22	31.38	4	51	156	21	5090	.	189	11	32.3	1.7	1.2	112	62	0.11	1=Employed	1	3=Former	12.36	Done	100	50	0	100	88	100	75	50	50	67	67	100	100	100	90	80	100	100	80	67.909	97.5	90
0.92	89.37	2	68	167.6	24.2	6720	.	311	15.5	43.8	1.5	1.5	133	80	0.12	1=Employed	4	1=Never	27.94	Done	89	100	100	75	9	93	90	67	69	73	67	95	100	100	10	76	100	100	60	75.636	76.25	84
2	37.38	4	91	171	31.1	6480	.	246	15.8	46.3	1.6	1.6	132	88	0.02	1=Employed	4	3=Former	19.02	Done	89	100	100	75	94	93	90	67	69	73	67	95	100	100	10	76	100	100	60	83.364	76.25	84
2.6	17.99	5	56	152.5	24.1	5950	.	253	9.6	29.3	1.1	0.7	131	54	0.01	2=Unemployed	4	1=Never	21.97	Done	93	50	100	100	94	93	68	50	75	93	83	65	75	58	30	48	67	88	45	81.727	57	62
1.92	34.8	4	68	168	24.1	6080	.	171	11.4	34.2	1.8	1.4	150	80	0.36	2=Unemployed	14	3=Former	14.36	Done	64	50	0	100	100	100	100	67	38	80	83	60	100	43	70	60	67	63	35	71.091	68.25	56.25
1.94	27.91	5	60	160	23.4	8340	.	191	11.4	34.6	2.1	1.6	139	86	0.05	2=Unemployed	3	1=Never	10.32	Done	86	50	100	50	97	100	75	33	100	73	67	100	100	100	50	60	100	100	60	75.545	87.5	80
1.86	37.12	4	79	167.5	28.2	7780	.	271	10.2	30.3	1.5	1	154	107	0.02	2=Unemployed	4	3=Former	19.53	Done	95	100	0	100	91	100	75	50	100	93	100	60	25	78	45	64	100	100	55	82.182	52	79.75
0.47	165.7	1	52	157	21.1	4390	.	223	12.8	37.6	1.7	1.4	105	71	0.02	2=Unemployed	4	1=Never	14.08	Done	84	50	0	75	100	93	70	50	100	80	67	95	100	100	45	88	100	100	80	69.909	85	92
6.36	9.74	6	76	171.1	26	10310	.	291	8.6	26.1	1.8	1	151	87	0.1	2=Unemployed	2	2=Current	9.47	Done	27	0	13	50	28	27	40	33	19	60	33	55	25	45	0	40	67	63	20	30	31.25	47.5
4.69	12.9	6	62	173	20.7	6140	.	280	11	34.5	3.1	2.4	136	81	0.01	2=Unemployed	4	3=Former	14.13	Done	66	20	63	75	78	93	53	50	25	67	67	80	0	80	10	40	0	75	30	59.727	42.5	36.25
1.06	58.02	3	61	168	21.6	7190	.	340	14.2	41	2.5	2.3	134	84	0.15	1=Employed	4	1=Never	5.61	Done	84	100	100	25	91	93	73	33	63	87	100	95	100	68	40	92	100	75	45	77.182	75.75	78
1.63	43.37	4	83	172	28.1	5990	.	179	14.8	41.9	2	1.9	157	92	0.06	1=Employed	4	3=Former	11.1	Done	32	50	0	38	38	60	68	50	50	53	50	65	75	55	30	64	100	63	45	44.455	56.25	68
3.45	17.85	5	71	160	27.7	7010	.	128	12.9	37.4	2	1.7	110	70	0.01	1=Employed	3	3=Former	4.85	Done	82	100	13	100	53	87	65	0	19	60	67	65	100	100	20	56	100	88	50	58.727	71.25	73.5
3	21.31	5	74	180	22.8	4780	.	247	10.5	32.7	0.7	0.5	150	95	0.02	2=Unemployed	2	3=Former	19.23	Done	95	0	0	75	94	100	83	50	88	67	67	90	50	35	15	56	100	75	30	65.364	47.5	65.25
2.9	17.04	5	58	152	25.1	12220	.	484	9.7	28.7	2.9	1.8	162	91	0.1	2=Unemployed	4	2=Current	6.61	Done	89	0	0	88	97	100	63	50	94	53	67	75	50	70	50	96	100	100	55	63.727	61.25	87.75
2.51	27.35	5	60	165.4	21.9	6750	.	267	10.6	33.8	0.9	0.7	96	52	0.09	1=Employed	1	1=Never	7.23	Done	95	100	0	75	100	100	95	100	100	100	83	95	100	100	25	80	100	100	50	86.182	80	82.5
2.59	18.73	5	61	160	23.8	5120	.	262	12.2	38.6	2.3	2	118	68	0.01	2=Unemployed	1	3=Former	6.18	Done	39	0	0	75	63	47	55	67	7	47	0	10	0	33	0	0	0	13	5	36.364	10.75	4.5
0.73	117.27	1	69.2	155	28.8	9610	.	268	13.9	43.8	2.4	2.3	121	83	0.09	2=Unemployed	4	1=Never	4.95	Done	100	50	100	75	100	87	95	50	100	80	83	100	100	100	75	60	100	88	60	83.636	93.75	77
1.31	55.44	3	60	165	22	7690	.	274	11.2	33.4	1.6	1.2	166	83	0.01	2=Unemployed	1	3=Former	8.44	Done	84	50	38	100	78	100	63	67	38	80	67	100	100	60	40	76	100	100	85	69.545	75	90.25
2.55	19.14	5	74.7	158	29.9	5890	.	265	11.1	31.5	1.8	1.3	171	105	0.23	2=Unemployed	3	1=Never	16.5	Done	66	0	0	100	72	73	68	100	69	47	67	15	0	58	25	60	33	38	35	60.182	24.5	41.5
2.83	22.05	5	70	167	25.1	7190	.	340	14.2	41	2.5	2.3	137	79	0.26	2=Unemployed	3	3=Former	5.56	Done	43	0	0	100	78	67	63	100	56	80	100	65	0	68	20	64	100	75	50	62.455	38.25	72.25
1.69	43.91	4	68	163	25.6	8170	.	302	14	41.2	2.8	2.6	124	78	0.02	2=Unemployed	5	3=Former	.	Done	91	100	0	100	100	100	65	0	100	87	67	90	100	100	25	68	100	75	40	73.636	78.75	70.75
0.63	162.36	1	75	176	24.2	9600	.	350	16.3	46.7	1.2	1.2	143	78	0.33	1=Employed	4	1=Never	8.3	Done	68	100	0	100	100	80	58	100	88	100	100	90	100	68	20	52	100	88	20	81.273	69.5	65
1.88	36.54	4	70	172	23.7	9790	.	267	15.2	45.5	1.3	1.3	124	64	0.04		.	3=Former	15.5	Not Done	.	.	.	.	.	.	.	.	.	.	.	.	.	.	.	.	.	.	.	.	.	.
1.4	53.22	3	82	181	25	3610	.	254	14.5	42.3	1.6	1.5	117	68	0.14	1=Employed	4	3=Former	18.2	Done	100	100	100	63	100	100	75	50	69	67	67	100	100	100	75	76	100	100	70	81	93.75	86.5
0.77	111.34	1	65.3	166.1	23.7	5890	.	243	14.3	41.1	0.9	0.8	133	70	0.01	2=Unemployed	4	3=Former	24.11	Done	93	100	100	75	97	93	80	83	81	67	83	95	100	100	70	88	100	88	55	86.545	91.25	82.75
1	78.16	2	74.5	168.6	26.2	6820	.	297	15.9	45.9	1.3	1.3	116	73	0.14	1=Employed	4	3=Former	.	Done	100	100	100	100	100	100	58	83	94	100	100	100	100	100	95	84	100	100	70	94.091	98.75	88.5
1.16	65.13	2	65	170	22.5	6600	.	315	12.9	38.5	1.9	1.6	139	73	0.01		.	1=Never	16.15	Not Done	.	.	.	.	.	.	.	.	.	.	.	.	.	.	.	.	.	.	.	.	.	.
2.81	16.64	5	62.5	151	27.4	5610	.	263	9.6	27.6	2.5	1.5	140	70	0.39	2=Unemployed	2	1=Never	4.2	Done	86	0	50	50	59	60	70	33	75	60	67	20	0	23	10	52	0	13	25	55.455	13.25	22.5
2.69	25.91	5	101	179	31.5	10460	.	420	10.4	31.4	.	.	155	84	1.22	1=Employed	4	2=Current	6.47	Done	73	100	25	100	69	100	75	83	44	93	67	75	50	90	35	52	100	63	25	75.364	62.5	60
5.95	7.44	6	80	156	32.9	6490	.	269	10.2	29.6	2	1.3	162	90	0.44	2=Unemployed	2	2=Current	8.1		.	.	.	.	.	.	.	.	.	.	.	.	.	.	.	.	.	.	.	.	.	.
3.04	21.27	5	76	177	24.3	5030	.	136	14	41	1.2	1.1	114	65	0.04	1=Employed	4	2=Current	16	Done	95	100	100	90	97	87	65	25	75	60	67	90	25	100	55	44	0	63	60	78.273	67.5	41.75
3.71	17.09	5	92	167	33	6380	.	281	11.3	32.8	1.4	1	146	79	0.11	1=Employed	3	2=Current	6.4	Done	68	100	50	88	72	100	80	67	25	73	100	80	100	100	35	48	67	88	45	74.818	78.75	62
1.16	45.54	3	47.4	145.4	22.4	5170	.	220	12.8	38.6	2.3	2	170	70	0.06	1=Employed	2	1=Never	4.8	Done	70	0	50	75	88	100	68	50	75	100	100	50	50	58	50	52	67	100	50	70.545	52	67.25
2.76	24.22	5	47.4	145.4	22.4	5140	.	284	12.3	35.8	1.7	1.4	131	89	2	2=Unemployed	3	3=Former	10.5	Done	52	50	50	75	63	67	55	50	50	33	0	60	0	33	5	16	0	25	20	49.545	24.5	15.25
1.29	42.91	4	48.6	146.8	22.6	5200	.	174	10.6	31.2	1.8	1.2	105	66	1.2	1=Employed	3	1=Never	12	Done	80	100	50	50	93	93	73	50	50	93	0	90	100	100	20	64	67	100	45	66.545	77.5	69
1.89	38.94	4	72	165	26.4	7770	.	236	13.9	39.2	3	2.6	133	78	0.11	1=Employed	4	3=Former	18.7	Done	100	100	88	75	97	100	98	50	100	80	93	100	100	100	80	80	100	100	50	89.182	95	82.5
1.84	40.35	4	68	170	23.5	4780	.	237	12.4	38.2	1.8	1.5	132	85	0.32	1=Employed	.	3=Former	21.9	Not Done	.	.	.	.	.	.	.	.	.	.	.	.	.	.	.	.	.	.	.	.	.	.
1.15	68.77	2	93.6	173	31.3	6200	.	268	14.5	42.3	2.9	2.7	137	77	0.03		.	2=Current	6.7	Not Done	.	.	.	.	.	.	.	.	.	.	.	.	.	.	.	.	.	.	.	.	.	.
0.67	86.28	2	51	150	22.7	6360	.	268	14.3	42.3	3.1	2.9	149	89	0.18	1=Employed	2	1=Never	5.4	Done	95	0	75	100	84	67	35	67	21	60	67	5	0	43	45	28	0	88	30	61	23.25	36.5
1.41	40.52	4	55	158	22	5130	.	200	15	45.4	1.2	1.2	138	84	0.06	1=Employed	4	1=Never	5.2	Done	95	100	100	88	94	100	65	83	88	87	33	95	100	90	20	56	100	100	30	84.818	76.25	71.5
1.18	48.68	3	66	160	25.8	5190	.	247	9.8	30	1.8	1.2	128	71	0.03	1=Employed	4	1=Never	13.4	Done	77	100	100	63	100	99	56	50	100	80	17	95	100	78	85	56	100	100	45	76.545	89.5	75.25
1.09	77.44	2	115.8	188	32.8	12060	.	260	16.1	46.9	1.9	2	148	99	2	1=Employed	4	2=Current	6.8	Done	70	100	50	100	88	73	75	67	81	53	50	100	100	90	30	48	33	50	50	73.364	80	45.25
1.66	42.76	4	54	157	21.9	6870	.	261	11.4	35.1	1.4	1.1	144	75	0.02	2=Unemployed	2	3=Former	6.5	Done	98	0	0	50	92	100	83	67	69	53	67	90	100	100	25	76	100	100	60	61.727	78.75	84
1.86	36.76	4	65	160	25.4	6660	.	172	13.9	40.6	1.8	1.6	147	98	0.14	1=Employed	2	3=Former	12.6	Done	93	50	0	75	88	87	40	67	94	60	67	95	100	100	55	96	100	100	85	65.545	87.5	95.25
0.63	132.22	1	98.5	173	32.9	5480	.	99	14.6	43.4	1.1	1.1	127	77	0.27	1=Employed	2	1=Never	15.2	Done	95	50	0	75	91	87	75	67	88	73	67	80	100	78	50	68	100	75	60	69.818	77	75.75
5.08	8.33	6	.	.	.	.	.	.	.	.	.	.			.		.		.		.	.	.	.	.	.	.	.	.	.	.	.	.	.	.	.	.	.	.	.	.	.
1.37	52.15	3	78.2	173	26.1	8520	.	227	15.4	44.2	1.1	1.1	114	60	0.22	2=Unemployed	1	2=Current	20.8	Done	75	0	63	63	81	73	38	33	25	60	33	50	0	45	30	12	0	63	10	49.455	31.25	21.25
0.81	69.9	2	61	160	23.8	6710	.	188	12	36.2	1.6	1.3	131	71	0.39	2=Unemployed	2	1=Never	16.9	Done	100	0	0	50	88	87	100	67	69	67	100	100	50	100	75	92	67	100	50	66.182	81.25	77.25
0.87	90.13	1	61	163	23	5050	.	253	14.9	44.3	1.5	1.5	127	77	0.05	1=Employed	4	3=Former	21.6	Done	84	100	100	100	94	100	95	100	88	60	67	95	100	48	60	48	100	100	20	89.818	75.75	67
0.66	90.16	1	65	158.5	25.9	5870	.	344	13.1	38.9	2.2	1.9	137	84	0.23	1=Employed	4	1=Never	10.7	Done	98	100	0	75	100	93	53	50	100	60	67	90	100	100	60	64	100	88	60	72.364	87.5	78
0.66	88.03	2	58	147.3	26.7	6080	.	292	13.1	38.8	2.5	2.2	145	82	0.05	2=Unemployed	1	1=Never	7.6	Done	64	50	0	75	97	73	40	67	100	53	67	45	0	55	35	48	0	50	60	62.364	33.75	39.5
1.42	37.99	4	45	143	22	6100	61	343	11.7	35.5	0.8	0.6	120	70	0.51	2=Unemployed	4	1=Never	12.17	Done	95	0	0	100	97	93	50	100	81	93	67	95	100	100	40	68	100	100	65	70.545	83.75	83.25
2.68	24.19	5	61	170	21.1	7640	50.5	210	13.8	41.1	1.4	1.3	120	70	0.03	1=Employed	2	1=Never	17	Done	70	50	50	88	84	80	63	33	44	80	67	65	100	100	40	64	100	88	45	64.455	76.25	74.25
1.81	38.7	4	69	173	23.1	6150	54.7	154	12.3	37.6	0.6	0.5	100	60	0.05	1=Employed	3	3=Former	22.38	Done	95	100	100	50	94	87	80	33	75	90	92	90	100	100	60	72	100	38	65	81.455	87.5	68.75
0.67	130.72	1	70	175	22.9	.	.	.	.	.	.	.	110	75	.	1=Employed	4	2=Current	18.03	Done	98	100	100	75	100	100	75	67	88	80	83	100	100	100	70	80	100	100	60	87.818	92.5	85
3.82	12.35	6	55	150	24.4	6180	57	152	9.9	30.8	1	0.7	130	70	0.02	1=Employed	3	1=Never	16.05	Done	100	100	100	75	91	100	95	50	100	87	100	100	100	100	80	92	100	100	85	90.727	95	94.25
1.39	39.22	4	64	158	25.6	5470	46.8	244	14	42.3	1.7	1.6	110	70	0.1	1=Employed	1	1=Never	17.55	Done	50	100	0	100	50	47	58	83	68	47	33	60	75	68	25	32	33	63	20	57.818	57	37
1.17	63.38	2	76	176	24.5	4890	62.1	132	14.6	42.5	1.3	1.2	135	85	0.13	1=Employed	4	1=Never	15.2	Done	98	100	100	100	97	100	75	100	100	67	100	85	100	100	45	76	100	100	75	94.273	82.5	87.75
2.65	25.79	5	89	170	30.8	8800	61.2	231	15.7	45.5	1.3	1.3	130	80	0.62	2=Unemployed	4	2=Current	10.32	Done	98	50	50	75	91	100	95	67	69	100	83	95	100	100	35	76	100	100	45	79.818	82.5	80.25
1.66	34.39	4	44	158	17.6	5100	71	155	11.5	35.7	0.3	0.2	130	80	0.02	2=Unemployed	4	1=Never	16.2	Done	86	50	100	63	97	93	75	67	75	73	67	90	100	100	45	68	100	100	50	76.909	83.75	79.5
1.46	54.04	3	94	184	27.8	4160	47.6	140	14.6	43.7	0.7	0.7	130	80	0.02	1=Employed	2	1=Never	14.02	Done	95	100	100	50	97	100	68	67	75	93	100	95	100	100	35	80	100	100	65	85.909	82.5	86.25
2.26	28.51	5	68	165	25	6360	55.6	192	14.1	41.6	1	0.9	130	75	0.02	2=Unemployed	2	3=Former	28.69	Done	89	50	0	100	89	53	100	100	31	80	83	75	75	90	45	64	0	75	55	70.455	71.25	48.5
1.65	42.91	4	83	171	28.4	6520	63.8	272	15.3	47	1.7	1.8	90	60	0.16	1=Employed	1	3=Former	9.82	Done	84	100	25	63	69	80	63	33	69	47	17	95	50	78	30	48	0	100	50	59.091	63.25	49.5
1	57.56	3	61	160	23.8	4980	50.8	153	13.9	42	1	0.9	140	80	0.16	2=Unemployed	4	1=Never	16.56	Done	93	50	0	75	94	93	87	50	75	93	67	95	100	78	50	60	100	63	50	70.636	80.75	68.25
0.9	85.23	2	89	178	28.1	8100	60.4	247	11.7	35.5	1.9	1.5	130	75	3.11	2=Unemployed	2	3=Former	19.28	Done	75	0	63	88	88	93	70	67	50	87	67	90	100	78	35	60	100	75	55	68	75.75	72.5
3.55	12.78	6	43	147	19.9	5780	55.3	158	14.1	42.4	2.2	2.1	130	70	0.02	2=Unemployed	4	1=Never	12.26	Done	86	0	0	50	97	100	95	50	100	93	67	80	50	90	35	60	0	100	40	67.091	63.75	50
3.81	15.69	5	64	171	21.9	5810	56.3	221	12.2	37.1	2.7	2.2	110	60	0.02	2=Unemployed	3	3=Former	18.9	Done	93	0	100	75	100	100	68	50	94	94	33	95	75	100	60	60	100	100	50	73.364	82.5	77.5
1.48	48.16	3	69	163	26	4160	65.4	189	10.3	31.9	0.8	0.6	120	60	0.1	2=Unemployed	4	3=Former	17.13	Done	73	50	0	50	59	73	53	83	69	73	67	90	100	58	35	64	100	50	55	59.091	70.75	67.25
1.33	54.31	3	72	168	25.5	7900	60.9	212	15.2	43.2	1.3	1.2	130	90	0.1	2=Unemployed	0	3=Former	11.97	Done	98	100	0	100	94	93	68	100	88	100	0	90	100	100	95	92	100	100	95	76.455	96.25	96.75
1.77	38.56	4	68	167	24.4	6990	59.8	169	14.8	43.3	1.6	1.5	150	90	0.08	2=Unemployed	3	3=Former	19.4	Done	75	0	0	63	96	100	68	50	100	87	50	83	75	68	70	72	67	75	60	62.636	74	68.5
1.37	50.79	3	80	176	25.8	6380	66.6	122	14	41.4	1.2	1.1	120	80	0.1	1=Employed	2	1=Never	22.11	Done	82	50	0	50	93	93	63	17	100	60	0	80	0	75	40	28	0	88	40	55.273	48.75	39
1.76	32.67	4	54	165	19.8	7780	56.5	189	10.8	32.8	1	0.7	120	80	0.02	2=Unemployed	4	1=Never	12.53	Done	70	50	100	100	84	100	83	100	56	73	67	90	100	45	45	68	100	100	50	80.273	70	79.5
1.18	47.56	3	75	163	28.2	5680	58	258	12.1	35.8	0.9	0.7	130	80	0.06	1=Employed	4	1=Never	14.25	Done	84	100	100	100	94	93	60	67	100	93	67	100	100	100	50	64	100	88	60	87.091	87.5	78
1.31	42.31	4	53	146	24.9	4880	60.3	224	10.5	33	0.7	0.5	120	70	0.19	2=Unemployed	2	1=Never	16.74	Done	93	50	0	75	96	87	80	67	88	73	67	95	75	80	45	56	100	100	40	70.545	73.75	74
4.3	14.63	6	68	168	24.1	4400	62.7	124	11.9	34.3	1.3	1	145	90	0.21	2=Unemployed	1	3=Former	13.06	Done	66	0	100	100	100	87	73	50	38	80	67	90	100	45	25	64	100	88	30	69.182	65	70.5
1.48	35.62	4	57	150	25.3	6440	63.4	199	10.5	31.5	0.8	0.6	135	75	0.13	2=Unemployed	6	1=Never	17.82	Done	69	0	0	100	82	93	80	100	25	67	100	35	25	0	0	80	0	25	40	65.091	15	36.25
2.03	37.14	4	78	174	25.8	5310	40	207	14.1	41.1	1	0.9	120	80	0.44	1=Employed	2	2=Current	18.23	Done	100	100	100	75	91	87	68	83	81	93	100	100	100	100	60	60	100	100	40	88.909	90	75
2.47	26.94	5	65	170	22.5	6470	55.2	185	11	33.7	0.7	0.5	135	65	0.07	1=Employed	4	3=Former	12.37	Done	95	100	100	100	97	100	75	67	88	100	0	95	100	100	60	76	100	100	65	83.818	88.75	85.25
1.43	37.69	4	60	161	23.1	5500	48.4	168	13.9	42.7	0.9	0.9	100	70	0.22	1=Employed	7	1=Never	14.89	Done	93	100	100	75	100	93	85	83	75	60	100	95	75	90	50	52	100	100	50	87.636	77.5	75.5
1.23	59.63	3	63	173	21	7450	53.7	247	12.9	37.6	1.4	1.2	130	80	0.39	1=Employed	2	2=Current	18.44	Done	89	100	100	63	100	100	80	50	75	80	67	60	100	88	35	64	100	100	50	82.182	70.75	78.5
3.19	14.78	6	64	154	27	5200	65.3	182	11.4	32.6	1.2	0.9	130	80	0.2	2=Unemployed	3	1=Never	20.27	Done	82	50	0	50	75	67	100	50	44	87	100	40	0	68	15	88	100	75	30	64.091	30.75	73.25
3.08	20.05	5	68	170	23.5	6370	58.5	259	12.5	38.3	1.2	1	110	60	2.07	2=Unemployed	2	3=Former	13.52	Done	89	0	0	75	78	93	73	67	13	93	67	85	100	68	25	56	100	88	35	58.909	69.5	69.75
2.37	27.37	5	85	171	29.1	4800	56.2	222	12.8	37.5	1.9	1.6	125	80	0.02	2=Unemployed	4	2=Current	23.43	Done	100	50	0	100	100	100	75	100	100	100	100	100	100	100	30	84	100	100	80	84.091	82.5	91
2.74	17.67	5	48	151	21.1	5570	57	175	12	38.7	1	0.9	130	80	0.23	2=Unemployed	3	1=Never	10.12	Done	100	50	0	88	88	100	43	17	75	100	67	95	100	100	65	60	100	100	55	66.182	90	78.75
1.69	31.65	4	43	150	19.1	10000	69.3	169	12.6	37.7	1.2	1	150	90	0.05	2=Unemployed	1	1=Never	10.85	Done	70	100	0	38	75	80	73	17	81	87	100	35	25	68	15	44	0	88	35	65.545	35.75	41.75
2.32	28.58	5	55	160	21.5	3700	68.5	174	13.2	39.4	0.9	0.8	130	60	0.03	1=Employed	2	2=Current	10.57	Done	86	100	100	75	88	100	53	67	75	67	67	80	100	90	45	60	100	75	60	79.818	78.75	73.75
2.39	27.98	5	60	158	24	5200	61.3	174	11.7	35.2	1	0.8	120	80	0.1	2=Unemployed	3	1=Never	14.06	Done	82	50	0	50	100	87	63	50	44	80	67	75	75	58	10	40	0	88	20	61.182	54.5	37
1.82	38.59	4	67	165	24.6	3600	45.3	191	13.9	40.5	0.8	0.7	130	80	0.06	1=Employed	5	1=Never	22.28	Done	100	100	100	75	100	100	75	67	100	93	100	95	100	100	90	96	100	100	70	91.818	96.25	91.5
1.98	25.38	5	60	154	25.3	7740	49.6	236	10.4	31.2	1.4	1	150	90	0.07	2=Unemployed	3	1=Never	13.09	Done	86	0	0	75	100	100	65	100	75	87	83	95	100	80	30	76	100	100	50	70.091	76.25	81.5
3.1	20.02	5	68	170	23.5	3500	48.2	126	10.6	32.5	1	0.7	130	80	0.02	1=Employed	2	1=Never	12.51	Done	77	0	75	88	78	93	58	83	38	73	67	70	100	68	20	56	0	100	50	66.364	64.5	51.5
1.2	63.58	2	76	167	27.3	8160	49.1	252	16.7	49.7	0.8	0.9	110	70	0.05	1=Employed	4	3=Former	15.76	Done	91	100	75	100	97	93	68	83	75	80	67	100	100	100	70	56	100	50	60	84.455	92.5	66.5
0.81	69.7	2	58	159	22.9	6450	42.4	263	10.3	30.9	1.8	1.2	100	55	0.05	2=Unemployed	2	1=Never	32.68	Done	75	0	0	75	81	93	75	33	50	87	100	65	100	80	25	80	100	88	35	60.818	67.5	75.75
1.66	41.78	4	88	177	28.1	8310	52.5	263	13.5	40.3	1.1	1	125	65	0.8	1=Employed	4	3=Former	13.45	Done	100	100	85	50	91	93	83	50	100	0	100	95	100	100	55	80	100	100	80	77.455	87.5	90
1.8	27.98	5	57	150	25.3	4680	54.9	126	11	34	0.6	0.5	145	60	0.16	2=Unemployed	1	1=Never	14.64	Done	41	0	0	100	50	60	63	67	44	80	50	45	0	13	30	40	33	75	20	50.455	22	42
1.84	38.98	4	66	167	23.7	9330	73.6	285	10.6	31	1.9	1.3	140	70	0.29	1=Employed	5	3=Former	9.99	Done	95	100	88	75	100	100	100	50	38	67	67	95	100	100	45	56	100	100	50	80	85	76.5
1.92	36.03	4	68	166	24.7	9010	71.8	206	15.3	44.5	2	2	140	90	0.59	1=Employed	2	3=Former	16.97	Done	93	100	88	100	94	100	70	100	100	100	100	100	100	100	55	100	100	100	90	95	88.75	97.5
2	25.5	5	45	150	20	4100	40.6	104	10.1	31.8	0.4	0.3	105	60	0.02	2=Unemployed	2	1=Never	10.82	Done	64	0	0	75	61	73	50	50	25	40	67	55	25	68	40	56	0	75	35	45.909	47	41.5
2.95	23.08	5	70	172	23.7	11740	65.8	274	11.3	32.9	1.8	1.3	140	60	0.05	2=Unemployed	3	3=Former	13.11	Done	86	0	50	50	88	93	60	50	50	40	33	90	50	43	30	36	67	50	30	54.545	53.25	45.75
1.02	73.53	2	69	162	26.3	6730	51.7	197	16.7	48.8	1.4	1.5	120	80	0.14	2=Unemployed	2	1=Never	28.06	Done	91	100	0	75	91	93	83	50	81	73	67	95	100	78	50	56	33	75	55	73.091	80.75	54.75
1.48	36.35	4	65	158	26	6100	63.8	187	13	39.9	0.9	0.8	120	80	0.04	2=Unemployed	6	3=Former	22.4	Done	50	0	0	63	56	73	73	33	50	60	33	50	50	23	15	48	33	75	30	44.636	34.5	46.5
2.07	32.09	4	60	164	22.3	6370	58.2	155	14.2	42.3	1.2	1.1	140	90	0.02	2=Unemployed	4	2=Current	14.68	Done	100	0	88	75	97	100	75	67	75	70	83	90	75	68	65	56	100	100	60	75.455	74.5	79
1.88	35.45	4	63	161	24.3	5850	46.3	193	14.5	43.3	1.3	1.3	120	80	0.14	2=Unemployed	2	1=Never	18.28	Done	93	100	25	100	81	93	90	67	81	73	33	90	75	68	40	68	100	88	50	76	68.25	76.5
1.32	53.78	3	65	164	24.2	5620	47.5	280	13	38.8	1.3	1.1	140	80	0.27	2=Unemployed	2	2=Current	12.93	Done	95	0	0	88	100	87	63	50	88	73	100	95	75	90	30	56	67	75	55	67.636	72.5	63.25
1.59	44.05	4	73	172	24.7	5180	43	158	11.6	35.1	1.1	0.9	130	80	0.05	2=Unemployed	2	3=Former	30.72	Done	95	100	0	63	100	100	85	50	94	67	67	85	100	100	30	72	100	100	45	74.636	78.75	79.25
1.39	37.93	4	76	146	35.7	5130	61.8	273	12.2	36.6	.	.	141	93	.	1=Employed	4	1=Never	30.92	Done	80	100	0	75	96	93	100	83	94	100	67	40	25	43	20	80	67	75	100	80.727	32	80.5
1.73	41.69	4	59	165	21.7	9620	58.7	256	13.9	41.6	0.8	0.7	100	60	0.07	1=Employed	4	3=Former	20.43	Done	66	100	50	38	97	80	60	0	100	67	33	95	100	100	15	48	100	75	40	62.818	77.5	65.75
4.64	13.1	6	50	160	19.5	6780	56.2	121	11.3	34.2	1.8	1.4	110	70	0.02	1=Employed	4	2=Current	22.9	Done	95	100	50	100	97	100	75	33	100	80	100	85	100	75	40	64	100	100	50	84.545	75	78.5
2.28	31.36	4	72.5	171	24.8	7970	62.8	242	10.8	31.4	1.6	1.1	150	70	0.2	2=Unemployed	1	1=Never	12.04	Done	39	0	0	75	38	80	60	83	0	47	67	45	0	68	0	24	0	38	10	44.455	28.25	18
1.49	53.67	3	75	175	24.5	5820	60.4	214	12.7	37.6	.	.	120	80	.	1=Employed	4	1=Never	16.25	Done	84	100	100	63	88	100	80	50	63	60	67	100	100	68	30	64	100	100	35	77.727	74.5	74.75
2.35	29.39	5	64	164	23.8	9580	58	202	13.4	40.4	1	0.9	120	70	0.06	1=Employed	4	1=Never	24.35	Done	82	50	100	50	91	93	75	33	50	60	33	80	100	100	20	48	33	63	45	65.182	75	47.25
2.51	25.62	5	68	170	23.5	6460	57	239	11.6	34.4	1.5	1.1	147	85	0.28	2=Unemployed	1	3=Former	19.73	Done	84	50	0	75	67	87	58	50	50	80	33	65	100	100	40	76	100	100	50	57.636	76.25	81.5
1.7	41.18	4	56	157	22.7	5360	52.8	223	11.9	34.3	1.5	1.1	150	90	0.03	2=Unemployed	4	1=Never	20.17	Done	75	50	0	0	92	87	75	0	25	60	100	75	100	90	20	60	100	100	55	51.273	71.25	78.75
2.84	23.44	5	65	158	26	3570	59.1	90	12.8	38.8	0.6	0.5	140	90	0.09	1=Employed	4	1=Never	19.38	Done	75	100	75	25	97	87	65	50	69	87	67	90	75	78	15	80	100	88	25	72.455	64.5	73.25
1.24	58.15	3	70	158	28	4320	52.1	174	14.5	42.1	1.4	1.3	120	70	0.06	2=Unemployed	6	1=Never	14.91	Done	91	50	50	100	100	100	70	50	75	80	67	90	100	68	75	80	67	88	55	75.727	83.25	72.5
1.54	52.61	3	97	178	30.6	14350	91.7	376	13.1	38.1	1.6	1.4	130	80	0.21	1=Employed	3	2=Current	22.93	Done	89	100	0	100	88	87	95	33	63	67	33	95	100	100	30	36	67	75	35	68.636	81.25	53.25
2.18	29.72	5	62.5	177	19.9	8950	52.9	199	13.3	38.6	.	.	125	60	.	2=Unemployed	10	2=Current	23.43	Done	57	50	0	100	88	53	60	83	63	80	67	70	50	78	25	80	100	100	50	63.727	55.75	82.5
1.27	64.54	2	71	170	24.6	8950	63.1	318	15.9	44.9	2.2	2.2	120	70	0.14	1=Employed	2	1=Never	15.94	Done	98	100	0	50	97	100	90	67	75	47	67	100	100	100	60	64	100	100	50	71.909	90	78.5
1.34	53.01	3	86	170	29.8	6430	49.2	203	16.4	46.3	.	.	132	87	.	2=Unemployed	2	3=Former	36.57	Done	93	100	0	100	94	93	83	83	100	80	67	85	100	100	65	92	100	100	60	81.182	87.5	88
1.2	45.09	3	54.5	146	25.6	11460	.	253	15.4	46.4	.	.	154	91	.	2=Unemployed	2	1=Never	17.36	Done	93	50	50	88	100	100	75	50	81	67	100	80	75	68	65	72	100	88	70	77.636	72	82.5
1.28	57.33	3	67	166	24.3	9510	57	290	11.2	32.9	1.3	1	100	60	0.1	1=Employed	4	2=Current	16.14	Not Done	.	.	.	.	.	.	.	.	.	.	.	.	.	.	.	.	.	.	.	.	.	.
1.16	66.38	2	68	173	22.7	9080	45.2	205	15.7	47.4	1.1	1.2	130	80	0.17	1=Employed	2	3=Former	23.06	Done	86	100	100	75	100	100	65	50	100	100	100	95	100	100	85	84	100	100	90	88.727	95	93.5
1.63	42.67	4	63	165	23.1	5670	55.4	194	12.4	37	.	.	130	85	.	2=Unemployed	4	3=Former	19.7	Done	98	50	0	50	86	100	55	33	69	67	33	95	100	100	70	60	100	100	45	58.273	91.25	76.25
1.31	54.74	3	82	168	29.1	5880	54.6	200	15.2	44.3	.	.	120	75	.	1=Employed	4	3=Former	18.82	Not Done	.	.	.	.	.	.	.	.	.	.	.	.	.	.	.	.	.	.	.	.	.	.
2.5	26.21	5	63	170	21.8	5310	42	125	13.7	40.4	.	.	95	70	.	2=Unemployed	3	1=Never	16.49	Done	95	50	75	100	100	10	75	83	100	67	100	95	100	100	70	80	100	100	75	77.727	91.25	88.75
1.29	59.2	3	67	170	23.2	8190	59.6	207	14.8	44.7	1	1	120	80	0.03	1=Employed	4	2=Current	25.98	Done	89	100	100	75	100	93	75	83	88	80	83	90	100	100	50	72	100	100	55	87.818	85	81.75
1.36	52.27	3	76	164	28.3	6400	39.3	229	16.3	48.4	1.3	1.4	125	90	0.05	1=Employed	4	3=Former	19.59	Done	73	50	38	63	84	80	55	50	56	80	67	70	50	78	80	64	33	75	35	63.273	69.5	51.75
1.16	47.18	3	56	155	23.3	4600	54	241	13.1	38.7	1.2	1	113	84	0.02	1=Employed	2	1=Never	16.21	Done	80	50	50	88	94	93	90	67	81	80	67	65	50	25	60	60	67	88	20	76.364	50	58.75
1.55	36.32	4	58	158	23.2	6240	54.8	180	11.4	34	0.9	0.7	100	65	0.04	1=Employed	4	1=Never	16.08	Done	93	100	100	100	100	93	68	50	94	87	67	100	100	100	50	64	100	100	55	86.545	87.5	79.75
1.35	53.91	3	60	170	20.8	5460	48.4	148	13.2	37.6	.	.	141	91	.	2=Unemployed	2	3=Former	26.08	Done	98	100	88	100	100	100	75	83	88	67	100	95	100	100	35	92	100	100	50	90.818	82.5	85.5
1.22	44.1	4	65	153	27.8	8620	53.4	264	13.2	39.5	1.2	1.1	145	85	0.03	2=Unemployed	2	1=Never	21.3	Done	100	50	50	100	97	100	100	67	88	87	83	95	100	100	55	72	67	75	70	83.818	87.5	71
1.62	36.37	4	57.5	164	21.4	7270	55.3	254	10.6	32.5	.	.	120	70	.	2=Unemployed	4	2=Current	13.77	Not Done	.	.	.	.	.	.	.	.	.	.	.	.	.	.	.	.	.	.	.	.	.	.
1.09	67.68	2	75	167	26.9	5340	45.8	135	12.7	37.5	1.2	1	130	65	0.06	1=Employed	2	1=Never	22.96	Not Done	.	.	.	.	.	.	.	.	.	.	.	.	.	.	.	.	.	.	.	.	.	.
1.31	53.34	3	59	169	20.7	6230	49.5	158	12.5	36.9	.	.	130	70	0.02	1=Employed	2	1=Never	.	Done	80	0	50	100	66	80	55	67	75	60	67	65	100	55	30	64	100	63	50	63.636	62.5	69.25
1.13	66.42	2	60	158	24	13430	72.5	252	16	45.6	.	.	150	90	.	1=Employed	2	3=Former	27.51	Not Done	.	.	.	.	.	.	.	.	.	.	.	.	.	.	.	.	.	.	.	.	.	.
0.89	83.79	2	63	158	25.2	8500	52.1	289	13.8	41	1.8	1.6	110	80	0.48	2=Unemployed	2	1=Never	10.64	Done	100	0	50	100	91	93	75	50	75	100	67	85	100	100	55	68	100	100	60	72.818	85	82
1.31	39.69	4	68	150	30.2	9250	61.2	237	12.7	38.3	1.6	1.4	100	70	0.15	2=Unemployed	2	1=Never	15.63	Done	86	0	0	100	91	100	95	67	100	100	50	55	50	100	50	92	0	100	75	71.727	63.75	66.75
2.04	24.44	5	55	154.5	23	3680	51.1	179	10.5	32.2	1.2	0.9	100	70	0.18	2=Unemployed	2	1=Never	20.62	Done	77	0	50	50	72	93	63	50	13	93	33	75	75	58	20	48	100	63	50	54	57	65.25
1.36	54.41	3	62	172	21	5220	47.1	164	11.4	33.1	0.7	0.5	110	80	0.02	1=Employed	3	2=Current	16.37	Done	98	100	0	88	100	100	75	0	100	87	67	95	100	100	85	100	100	100	100	74.091	95	100
1.46	40.31	4	48	158	19.2	7010	58.2	195	10.3	31	0.7	0.5	100	65	0.02	1=Employed	1	1=Never	5.42	Done	95	100	0	63	97	93	85	50	81	67	67	100	100	68	35	80	100	88	60	72.545	75.75	82
1.37	56.45	3	78	170	27	8140	38.1	141	14.4	40.6	1.3	1.2	110	70	0.18	1=Employed	4	3=Former	.	Done	100	100	100	100	100	100	95	83	100	93	100	100	100	100	60	92	100	100	90	97.364	90	95.5
1.42	49.01	3	69.5	166.9	25	5570	51.5	207	13.5	39.7	1	0.9	130	80	.	1=Employed	1	1=Never	16.83	Done	93	100	0	88	100	100	83	67	100	80	50	95	100	100	75	48	100	100	55	78.273	92.5	75.75
2.69	25.05	5	61	163.6	22.8	5100	49.8	237	11.5	34.3	0.7	0.5	115	75	.	2=Unemployed	5	1=Never	43.91	Done	98	50	100	50	100	73	60	33	63	40	100	95	100	100	25	48	100	88	65	69.727	80	75.25
0.92	68.32	2	45	153	19.2	4530	51	199	10.7	31.3	.	.	120	80	0.03	1=Employed	4	1=Never	27.6	Done	100	100	50	75	100	100	80	50	100	80	100	100	100	100	55	68	100	100	55	85	88.75	80.75
1.67	42.77	4	64	160	25	10140	54.1	255	14.2	42.8	1.4	1.3	120	80	0.09	1=Employed	4	2=Current	29.73	Done	61	100	38	75	91	87	70	67	50	73	67	85	100	68	25	64	100	88	50	70.818	69.5	75.5
1.88	27.3	5	63.7	156	26.2	4930	54.4	131	12	36.5	0.7	0.6	120	75	0.03	2=Unemployed	2	1=Never	10.87	Done	95	50	100	100	100	100	85	83	69	67	100	100	100	100	45	92	100	100	75	86.273	86.25	91.75
1.48	48.01	3	67	159	26.5	7800	58.7	219	16.6	46.7	1.7	1.8	130	90	0.03	1=Employed	4	3=Former	25.4	Done	84	0	50	63	78	73	53	50	81	67	0	100	100	90	25	52	100	75	25	54.455	78.75	63
1.18	49.76	3	63.5	158	25.4	6730	62.3	243	12.8	37.5	1.3	1.1	110	70	0.91	1=Employed	4	1=Never	34.91	Done	32	50	0	100	100	93	33	50	81	60	33	95	100	68	30	56	100	100	40	57.455	73.25	74
1.41	52.58	3	73	172	24.7	8170	45.3	229	15.2	45.2	1.1	1.1	120	60	0.05	1=Employed	4	1=Never	22.55	Done	100	100	88	88	94	87	68	83	75	80	100	95	100	100	15	72	100	75	60	87.545	77.5	76.75
1.4	41.86	4	57.5	156	23.6	8750	43.5	248	10.6	30.2	1.9	1.3	105	70	0.02	1=Employed	2	1=Never	28.88	Done	93	100	100	88	81	80	75	67	81	93	100	100	100	90	50	72	100	100	55	87.091	85	81.75
1.04	56.56	3	62	159	24.5	13980	69.1	287	13.6	40.8	2.3	2.1	110	70	0.21	1=Employed	4	1=Never	13.4	Done	93	50	50	50	78	93	75	50	44	53	67	95	100	100	50	48	100	100	30	63.909	86.25	69.5
0.99	81.38	2	75	175	24.5	7150	52.6	161	17	47.7	.	.	110	70	0.03	1=Employed	4	3=Former	16.91	Done	86	100	88	75	100	100	70	50	81	80	100	100	100	90	50	68	100	100	50	84.545	85	79.5
2.13	31.74	4	71	174	23.5	8800	57.2	176	14.3	42.1	1.3	1.2	135	75	0.06	1=Employed	4	1=Never	20.68	Done	82	100	75	38	78	93	63	33	31	93	67	90	100	100	30	68	100	100	55	68.455	80	80.75
1.2	46.99	3	65	163.5	24.3	7910	68.2	237	13	38.2	1.4	1.2	110	70	0.13	2=Unemployed	4	1=Never	17.83	Done	91	50	75	63	88	60	63	33	75	67	67	85	0	68	15	44	0	75	25	66.545	42	36
1.33	53.8	3	73	170	25.3	5630	55.1	189	13.7	40.4	.	.	125	70	0.02	1=Employed	4	2=Current	26.1	Not Done	.	.	.	.	.	.	.	.	.	.	.	.	.	.	.	.	.	.	.	.	.	.
1.85	39.73	4	75	178	23.7	5800	57.4	192	14	42	1	0.9	135	100	0.08	1=Employed	4	2=Current	19.88	Done	95	100	100	75	100	100	68	50	63	67	67	100	100	100	45	52	100	100	50	80.455	86.25	75.5
1.05	79.48	2	77	179	24	7740	56.1	247	15.9	46.3	2.5	2.6	110	70	0.24	1=Employed	4	1=Never	15.73	Done	93	100	100	63	97	100	75	67	75	80	67	100	100	90	50	60	100	100	60	83.364	85	80
0.89	66.1	2	73	158	29.2	6650	59.1	243	12.2	36.8	2	1.6	115	75	0.03	1=Employed	4	1=Never	45.95	Done	89	100	0	75	100	100	88	83	94	67	67	90	100	78	25	68	100	63	45	78.455	73.25	69
0.88	67.74	2	62	158	24.8	8020	51.5	212	14.1	41.9	.	.	131	86	.	1=Employed	4	1=Never	33.99	Done	75	100	100	75	100	100	83	50	100	100	100	95	100	80	30	68	100	100	55	89.364	76.25	80.75
1.63	32.07	4	58	156	23.8	7680	55.6	198	10.4	30.8	1.1	0.8	145	90	0.04	2=Unemployed	4	1=Never	73.72	Done	93	50	100	63	97	100	83	67	56	100	100	90	100	100	40	96	100	100	65	82.636	82.5	90.25
1.28	43.96	4	59	155	24.6	4810	51.6	154	13.2	39.6	1.4	1.2	130	90	0.02	2=Unemployed	4	1=Never	23.4	Done	98	100	50	100	91	100	63	83	56	80	67	100	75	90	60	72	33	75	50	80.727	81.25	57.5
2.76	16.75	5	78	158	31.2	9560	48.9	237	12	36.8	.	.	130	60	.	1=Employed	6	1=Never	6	Done	84	0	0	100	71	93	75	83	63	73	83	50	0	35	35	80	33	37	45	65.909	30	48.75
1.9	35.87	4	65	172	22	7400	60.9	190	11.6	35.6	1.3	1	130	80	0.06	2=Unemployed	2	3=Former	26	Done	89	0	50	100	88	93	85	50	63	73	100	90	100	100	15	64	33	63	50	71.909	76.25	52.5
2.65	26.01	5	70	171	23.9	5410	52.8	137	12.4	36.4	1.7	1.4	120	80	0.02	2=Unemployed	4	1=Never	9.9	Done	82	0	63	100	84	87	73	83	63	67	67	100	100	78	10	68	100	75	25	69.909	72	67
1.47	49.55	3	80	178	25.2	7650	54.3	260	15.2	46	1.1	1.1	125	80	0.09	1=Employed	3	1=Never	15.3	Done	89	100	100	100	100	100	80	0	100	87	100	90	100	68	55	80	100	100	65	86.909	78.25	86.25
1.22	46.65	3	68	157	27.6	9630	67.5	260	12.6	39.2	2.3	2	110	80	0.19	2=Unemployed	4	1=Never	15.3	Done	89	50	50	75	94	93	65	67	50	60	67	95	100	80	30	76	100	88	60	69.091	76.25	81
2.08	35.19	4	85	177	27.1	6680	50.2	286	14	40.5	1.6	1.4	120	80	0.06	1=Employed	4	3=Former	19.5	Done	89	100	100	75	97	93	33	83	75	80	100	95	100	90	45	52	100	75	40	84.091	82.5	66.75
1.41	46.22	3	110	179.3	34.2	7490	47.7	282	16	47.5	1.4	1.5	130	90	0.24	1=Employed	3	1=Never	12.5	Done	95	100	100	75	100	93	83	50	75	73	100	100	100	100	45	64	100	100	55	85.818	86.25	79.75
1.37	42.08	4	45	159	17.8	3780	44.7	156	10.8	33.8	0.4	0.3	90	60	0.03	1=Employed	3	1=Never	23.9	Done	63	100	50	63	88	93	58	33	19	60	67	75	100	55	30	40	100	100	30	63.091	65	67.5
1.85	29.61	5	44	158	17.6	5540	59.8	192	10	31.3	1.4	1	120	80	0.02	1=Employed	3	1=Never	12.3	Done	98	100	0	75	97	100	70	50	75	73	100	100	100	100	55	72	100	100	60	76.182	88.75	83
1.76	38.94	4	62	170	21.5	5300	40.3	192	14.2	43.1	0.6	0.6	150	70	0.02	1=Employed	3	3=Former	.	Done	100	50	100	100	97	100	95	83	100	60	100	95	100	100	80	92	100	100	90	89.545	93.75	95.5
2.87	22.08	5	63	163	23.7	5140	50.9	136	12.8	37.2	1.1	0.9	125	70	0.02	2=Unemployed	4	1=Never	11.7	Done	100	50	50	100	91	60	75	0	44	73	0	100	100	100	40	56	100	100	55	58.455	85	77.75
2.24	29.48	5	69.6	171.8	23.6	8510	62.8	244	11.9	37.1	1.2	1	120	80	5.19	2=Unemployed	4	2=Current	22.8	Done	82	100	75	75	88	100	68	50	50	87	67	90	75	78	15	56	67	75	45	76.545	64.5	60.75
3.46	17.79	5	78	171	26.7	9700	68.2	251	12.6	37.4	1.6	1.3	115	60	0.08	2=Unemployed	3	3=Former	20.9	Done	98	100	50	100	100	93	63	50	75	87	67	95	100	100	60	64	100	100	55	80.273	88.75	79.75
2.25	28.73	5	70	165	25.7	4070	51.8	174	13.8	43.6	.	.	120	70	.	1=Employed	3	1=Never	.	Not Done	.	.	.	.	.	.	.	.	.	.	.	.	.	.	.	.	.	.	.	.	.	.
1.93	35.69	4	68	165	25	10190	62.9	326	13.9	41.2	0.7	0.6	110	70	1.83	1=Employed	4	1=Never	29.5	Done	89	50	25	100	69	100	35	100	69	93	50	95	75	90	40	28	100	50	45	70.909	75	55.75
4.08	11.16	6	64	156	26.3	9380	65.4	312	10.1	30.3	0.9	0.6	190	90	0.06	2=Unemployed	1	1=Never	17		.	.	.	.	.	.	.	.	.	.	.	.	.	.	.	.	.	.	.	.	.	.
3.08	21.87	5	74.5	174	24.6	1580	80.9	262	12.1	37.1	2.5	2.1	140	90	0.05	2=Unemployed	6	1=Never	14.2	Done	80	10	75	100	88	80	58	100	44	73	50	95	75	90	15	52	67	100	60	68.909	68.75	69.75
1.4	52.05	3	82	175	26.8	8910	57.6	196	17	49.8	1.5	1.7	110	80	0.05	2=Unemployed	4	3=Former	20	Done	95	50	75	100	97	93	78	83	81	80	100	80	100	68	25	64	100	100	50	84.727	68.25	78.5
1.48	47.27	3	58	164	21.6	4590	49.9	155	11.9	36	.	.	130	64	0.01	1=Employed	2	3=Former	35.33	Done	91	100	0	88	88	93	63	67	75	67	50	95	100	100	50	80	100	100	75	71.091	86.25	88.75
0.77	74.33	2	69.3	161	26.7	5200	53	186	12.4	36.7	.	.	133	64	0.01	2=Unemployed	2	1=Never	13.71	Done	82	0	0	75	81	80	90	50	50	73	83	40	0	65	55	72	67	100	45	60.364	40	71
2.2	32.68	4	78.5	178	24.8	5420	59.8	150	14.4	42	.	.	130	80	0.01	1=Employed	2	3=Former	27.79	Done	80	100	0	50	44	80	90	33	13	60	50	95	50	70	25	44	0	50	35	54.545	60	32.25
2.34	27.86	5	71	167.5	25.3	7500	50.5	228	11.1	34	.	.	118	64	.	2=Unemployed	2	3=Former	16.04	Done	50	0	0	88	63	93	48	50	25	87	67	80	0	45	50	56	34	75	50	51.909	43.75	53.75
1.5	48.24	3	77	169	27	4020	47.5	165	11.7	35.6	.	.	114	65	0.35	1=Employed	2	1=Never	44.65	Done	91	100	75	100	94	100	68	0	75	80	67	95	100	78	45	72	100	100	70	77.273	79.5	85.5
1.36	56.67	3	71	169.5	24.7	4740	43.7	179	16.9	47	1.2	1.3	105	65	0.01	1=Employed	4	3=Former	28.11	Done	89	100	75	75	88	93	65	83	82	87	83	95	100	90	30	80	100	88	35	83.636	78.75	75.75
2.73	23.39	5	61.4	160	24	6000	36	199	13.4	38.8	0.8	0.7	120	71	0.01	2=Unemployed	3	3=Former	14.27	Done	100	50	75	100	97	100	95	100	75	67	100	95	100	100	85	84	100	100	90	87.182	95	93.5
2.33	29.68	5	55	165	20.2	7800	52.6	310	13.1	39.9	0.8	0.7	108	73	0.01	1=Employed	3	2=Current	16.66	Done	93	100	0	63	94	100	73	50	50	73	67	95	100	100	35	68	100	100	60	69.364	82.5	82
3.97	11.41	6	58	157	23.5	6900	48.1	257	11.3	33.1	.	.	137	85	0.01	2=Unemployed	2	1=Never	60.54	Done	68	50	63	100	44	80	70	67	19	60	67	80	0	68	10	68	100	75	30	62.545	39.5	68.25
1.05	69.83	2	81.5	169	28.5	7600	66.6	219	14.3	43	1.7	1.6	117	63	0.12	1=Employed	2	3=Former	11.04	Done	89	100	0	75	84	73	95	83	100	67	33	80	100	100	35	68	100	75	45	72.636	78.75	72
1.92	26.82	5	58.5	151.6	25.5	7900	53.9	241	12.4	37.7	1.6	1.3	129	74	0.55	2=Unemployed	2	1=Never	16.09	Done	82	50	100	100	100	100	90	67	100	87	100	85	100	100	70	88	100	100	70	88.727	88.75	89.5
1.51	45.78	3	65	168	23	3700	56.7	151	12.8	37.5	0.8	0.7	132	82	0.01	2=Unemployed	5	3=Former	16.55	Done	95	50	0	75	93	100	88	67	75	73	100	90	100	88	65	76	100	100	75	74.182	85.75	87.75
2.52	19.53	5	57	155	23.7	5890	73.9	198	12.5	38.1	0.9	0.8	138	87	0.44	2=Unemployed	2	1=Never	21.15	Done	100	50	100	75	91	100	73	67	100	67	100	100	100	100	50	60	100	100	50	83.909	87.5	77.5
3.62	13.3	6	55	155	22.9	4500	46.5	247	10.8	32.4	.	.	128	79	0.01	2=Unemployed	3	1=Never	14.32	Done	84	0	100	75	78	93	100	50	19	87	67	100	25	68	20	40	33	75	30	68.455	53.25	44.5
2.62	26.03	5	82	181	25	6700	66.3	218	13.5	40.4	1.8	1.6	131	71	0.47	1=Employed	3	3=Former	29.88	Done	91	100	100	100	100	100	100	67	100	93	100	95	100	100	85	80	100	100	55	95.545	95	83.75
1.51	35.03	4	72.5	158	29	4900	53.7	245	10.9	33.1	1.1	0.8	128	68	0.01	1=Employed	1	1=Never	30.97	Done	64	100	0	100	63	67	85	100	50	100	67	75	75	45	20	48	100	50	40	72.364	53.75	59.5
1.77	30.75	4	60	158	24	6500	55.1	278	11.5	33.3	1.5	1.1	110	70	0.36	1=Employed	4	1=Never	13.08	Done	82	100	100	25	91	100	53	17	63	93	100	90	100	100	15	80	100	100	80	74.909	76.25	90
3.1	20.2	5	68	167	24.4	6100	45.9	234	12.2	36.6	1	0.8	108	68	0.01	1=Employed	3	3=Former	30.21	Done	98	100	0	100	89	100	83	50	75	87	100	95	100	100	55	68	100	100	70	80.182	87.5	84.5
3.39	14.35	6	41	154	17.3	4200	67.2	212	11.6	35.5	1.1	0.9	160	80	0.01	2=Unemployed	4	1=Never	17.26	Done	80	0	0	75	53	80	50	50	6	60	0	75	50	68	10	48	0	63	45	41.273	50.75	39
2.42	26.88	5	77.8	167.8	27.6	5200	58.9	182	14.3	40.7	1.2	1.1	121	69	0.25	2=Unemployed	3	3=Former	12.48	Done	95	50	75	100	97	100	90	100	69	87	100	90	100	100	90	80	100	100	95	87.545	95	93.75
1	58.22	3	46	154	19.4	4200	63.1	198	13.8	42	0.9	0.8	127	71	0.01	2=Unemployed	2	1=Never	17.72	Done	98	50	100	100	97	100	75	100	94	93	100	100	100	100	35	84	100	100	85	91.545	83.75	92.25
3.29	19.03	5	61	170	21.1	7600	61.7	221	11.5	33.8	0.9	0.7	125	71	0.14	1=Employed	2	3=Former	19.49	Done	70	100	50	75	93	73	58	50	88	80	33	45	100	68	40	52	100	75	40	70	63.25	66.75
1.02	76.69	2	70	174	23.1	5540	50	199	14.9	42.6	.	.	148	88	0.1	1=Employed	3	1=Never	16.17	Done	95	100	100	75	100	93	73	50	75	80	100	100	100	100	40	52	67	75	50	85.545	85	61
3.23	19.77	5	80	168.5	28.2	6800	51.1	237	13.1	38.5	1.3	1.1	148	81	0.18	1=Employed	3	2=Current	16.04	Done	93	100	75	75	97	93	70	50	75	80	67	95	100	100	30	64	100	100	45	79.545	81.25	77.25
2.57	24.93	5	74	169	25.9	7820	48	223	12.6	37.6	1.3	1.1	128	75	4.72	2=Unemployed	2	3=Former	22.08	Done	80	0	0	100	44	73	75	100	44	67	50	50	0	78	60	76	33	25	55	57.545	47	47.25
1.21	45.24	3	59	160	23	7200	54.4	194	12.8	38.7	0.9	0.8	112	66	0.01	1=Employed	5	1=Never	15.77	Done	100	100	0	100	91	100	88	50	94	67	67	100	100	100	55	76	100	100	70	77.909	88.75	86.5
1.79	38.8	4	84	176	27.1	7700	49.7	240	14.9	41.9	1.1	1	135	78	0.01	2=Unemployed	2	3=Former	14.34	Done	68	50	13	100	84	73	60	50	38	53	67	90	75	100	15	48	100	88	45	59.636	70	70.25
0.97	57.63	3	53.1	142	26.3	4600	69.2	169	11	32.7	2.1	1.5	129	70	0.27	2=Unemployed	3	1=Never	16.03	Done	82	50	0	75	100	87	68	67	94	60	100	75	25	23	60	48	0	38	35	71.182	45.75	30.25
1.38	41.34	4	53	162	20.2	6500	73.6	171	13.1	40.1	0.5	0.4	132	88	0.01	1=Employed	3	1=Never	44.11	Done	89	100	100	63	94	93	100	83	69	87	100	95	75	100	5	72	100	88	60	88.909	68.75	80
2.33	20.59	5	59	157	23.9	5200	56.3	217	11	32.8	0.7	0.5	178	107	0.01	2=Unemployed	2	1=Never	14.83	Done	75	0	13	88	56	93	53	83	25	80	67	30	25	33	25	56	0	25	40	57.545	28.25	30.25
1.69	40.44	4	68	169	23.8	8100	44.7	187	16.5	47	.	.	129	79	0.01	2=Unemployed	2	3=Former	29.25	Done	100	50	0	100	100	100	75	67	100	67	67	90	100	100	70	76	100	100	70	75.091	90	86.5
1.42	49.58	3	74.5	175	24.3	4700	54.7	152	15.1	43.3	1.1	1.1	155	95	0.15	2=Unemployed	2	3=Former	22.16	Done	100	50	0	88	94	87	100	83	69	67	67	85	100	100	65	76	100	88	60	73.182	87.5	81
1.99	33.39	4	54	164	20.1	7500	55.3	242	12.8	38.6	1.1	0.9	128	82	0.01	2=Unemployed	2	2=Current	10.28	Done	84	100	0	50	81	100	58	67	69	67	83	75	100	45	45	64	100	63	40	69	66.25	66.75
2.05	36.52	4	110	181	33.6	7400	57.7	229	16.2	43.2	1	1	135	75	0.01	1=Employed	3	1=Never	16.95	Done	100	100	100	100	100	100	95	67	81	93	67	100	100	100	35	76	100	100	60	91.182	83.75	84
1.43	51.73	3	84	168	29.8	6200	64.5	197	15.9	47.4	0.9	0.9	115	65	2.02	1=Employed	3	3=Former	12.41	Done	95	100	100	100	97	100	100	100	75	93	100	95	100	58	60	80	100	100	90	96.364	78.25	92.5
0.56	111.19	1	54.5	156	22.4	4900	46	161	12.6	37	1	0.8	130	70	0.01	1=Employed	2	1=Never	10.95	Done	75	50	50	100	84	67	55	67	44	73	67	80	50	78	35	40	67	100	45	66.545	60.75	63
0.8	80.27	2	63	162	24	9200	54.4	470	10.3	32.2	.	.	120	80	.	1=Employed	3	1=Never	.	Not Done	.	.	.	.	.	.	.	.	.	.	.	.	.	.	.	.	.	.	.	.	.	.
1.53	50.66	3	78	167	28	9500	55.6	202	14.9	42.2	2.2	2.1	135	85	0.3	1=Employed	5	3=Former	9.69	Done	72	50	63	75	81	93	68	50	44	60	50	90	100	58	25	44	0	25	40	64.182	68.25	27.25
1.12	71.22	2	85	171	29.1	9000	40.3	194	15.2	44.3	1.5	1.5	130	79	0.22	1=Employed	4	3=Former	17.76	Done	66	100	100	100	41	73	58	50	31	33	67	75	100	100	25	12	33	63	10	65.364	75	29.5
3.7	12.41	6	62	160	24.2	6000	60.6	218	10.8	31.6	1.2	0.8	130	70	0.01	2=Unemployed	3	1=Never	18.56	Done	75	50	0	88	78	93	65	50	63	100	100	80	25	68	20	64	0	88	35	69.273	48.25	46.75
1.76	28.15	5	53	155	22.1	4700	62	109	11.5	34.9	0.8	0.6	99	62	0.01	1=Employed	6	1=Never	16.92	Done	61	50	0	75	69	80	55	67	31	73	33	55	0	55	30	40	33	50	15	54	35	34.5
0.96	79.37	2	66	182	19.9	6300	55.3	255	15.7	44	1.2	1.2	126	70	0.01	1=Employed	4	3=Former	18.65	Done	89	100	75	100	100	93	90	67	100	73	67	95	100	78	45	76	100	100	40	86.727	79.5	79
1.96	35.3	4	70	164	26	7650	73.2	241	13	36.1	1.3	1	106	65	0.11	2=Unemployed	3	3=Former	14.57	Done	100	0	0	100	78	27	63	50	50	53	67	80	25	78	45	56	0	75	50	53.455	57	45.25
1.44	52.58	3	78	165	28.7	6600	53.7	265	14.5	41.7	1.2	1.1	130	80	0.01	1=Employed	4	3=Former	18.35	Done	82	100	0	100	97	100	60	67	88	93	100	95	100	100	65	80	100	100	75	80.636	90	88.75
3.78	16.22	5	70	174	23.1	6820	69.9	191	9.6	28.3	1.6	1	110	60	0.23	2=Unemployed	2	3=Former	22.1	Done	86	100	100	100	81	93	75	83	44	73	67	100	100	100	25	72	100	100	65	82	81.25	84.25
1.94	27.43	5	71.5	154	30.1	4680	66.9	231	10.6	31.4	.	.	124	80	0.2	2=Unemployed	4	1=Never	21.49	Done	93	50	38	75	78	87	68	50	88	80	50	95	100	88	25	64	100	100	50	68.818	77	78.5
1.46	35.95	4	58	158	23.2	4230	53.7	196	13.8	42.1	0.9	0.8	134	70	0.63	2=Unemployed	6	1=Never	30.25	Done	95	50	0	63	93	100	50	50	88	100	67	90	100	100	50	72	100	100	65	68.727	85	84.25
2.47	27.23	5	63.3	168	22.4	8090	67.3	308	11.6	32.8	1.3	0.9	126	77	0.01	1=Employed	4	3=Former	13.35	Done	98	100	0	63	81	100	68	50	38	80	67	85	100	100	20	60	100	100	45	67.727	76.25	76.25
1.98	34.42	4	79	170	27.3	6770	59	219	15.3	42.7	1.4	1.3	126	68	0.13	2=Unemployed	2	1=Never	22.53	Not Done	.	.	.	.	.	.	.	.	.	.	.	.	.	.	.	.	.	.	.	.	.	.
5.11	12.54	6	54	169	18.9	6280	59.5	198	11.9	34.5	1.1	0.8	119	68	0.01	1=Employed	2	3=Former	14.49	Done	68	50	0	75	72	80	68	50	6	47	50	95	100	100	20	48	0	63	35	51.455	78.75	36.5
2.31	28.19	5	60	170	20.8	6590	49.1	214	15.1	45.6	1.2	1.2	105	61	0.13	2=Unemployed	3	3=Former	23.55	Done	89	0	0	100	72	87	53	83	69	73	67	85	70	68	35	72	100	63	60	63	64.5	73.75
1.8	40.47	4	90	170	31.1	4880	53.1	195	15	43.9	1.4	1.4	118	70	0.12	1=Employed	2	3=Former	15.2	Done	75	50	25	10	75	93	45	67	31	67	50	80	0	68	30	68	67	63	50	53.455	44.5	62
3.88	12.84	6	68	160	26.6	4460	65.9	253	12.2	35.8	1.2	1	125	75	0.11	2=Unemployed	4	1=Never	19.58	Done	93	50	100	88	81	100	55	50	44	80	67	100	100	100	5	52	100	100	50	73.455	76.25	75.5
1.79	37.62	4	73	171	25	6190	61.2	143	14.4	42.2	2.5	2.3	112	64	0.03	2=Unemployed	2	3=Former	15.68	Done	91	50	0	100	69	93	68	100	63	87	100	90	100	100	70	92	100	100	65	74.636	90	89.25
2.14	31.27	4	76	172	25.7	4940	61.1	137	14.8	42.6	2.3	2.2	130	90	0.01	2=Unemployed	2	3=Former	18.09	Done	100	50	0	100	100	100	78	83	100	80	67	100	100	100	50	60	100	100	50	78	87.5	77.5
1.84	38.98	4	84.1	163.3	31.5	6470	51.1	273	14.8	40.6	1.9	1.7	132	88	0.04	1=Employed	4	3=Former	14.67	Done	84	50	38	88	78	80	63	83	25	67	33	90	100	23	0	64	100	38	35	62.636	53.25	59.25
4.78	12.66	6	61.7	162.3	23.4	5180	58.7	214	10.9	33.4	1.6	1.2	130	65	0.18	1=Employed	2	2=Current	35.25	Done	89	100	0	50	97	93	78	50	31	87	67	75	75	68	10	52	100	75	45	67.455	57	68
3.98	16.56	5	70	177.9	22.1	5330	63.7	296	12.6	37.4	1.6	1.3	124	82	0.04	1=Employed	2	2=Current	21.32	Done	95	100	100	88	97	100	100	33	88	100	100	100	100	100	40	68	100	100	65	91	85	83.25
4	15.39	5	72	170	24.9	7090	63.2	196	11.2	32.6	.	.	127	70	.		2	2=Current	.		.	.	.	.	.	.	.	.	.	.	.	.	.	.	.	.	.	.	.	.	.	.
1.43	49.79	3	82	178	25.9	5360	57.4	247	13.2	39	1.1	1	130	63	0.06	1=Employed	5	2=Current	23.71	Done	86	50	75	100	84	93	75	67	100	67	67	90	100	68	20	60	100	75	50	78.545	69.5	71.25
1.11	64.58	2	72	166	26.1	6130	48	121	14.8	45.3	1	1	112	57	0.03	1=Employed	2	3=Former	17.06	Done	100	100	100	75	100	100	55	83	94	87	33	80	100	100	75	80	100	100	70	84.273	88.75	87.5
2.14	23.2	5	61	154	25.7	12250	75.5	273	8.2	25.7	1.5	0.9	124	67	1.1	2=Unemployed	2	1=Never	13.97	Done	61	50	0	38	56	80	100	33	69	60	33	80	75	43	50	28	100	75	10	52.727	62	53.25
2.24	32.01	4	86	165	31.6	6630	63.5	242	15.6	44.1	1.6	1.6	120	80	0.22	2=Unemployed	6	1=Never	26.74	Not Done	.	.	.	.	.	.	.	.	.	.	.	.	.	.	.	.	.	.	.	.	.	.
3.77	11.75	6	56	153	23.9	6370	64.4	258	12.6	38.6	3	2.6	136	65	0.15	2=Unemployed	6	1=Never	14.59	Not Done	.	.	.	.	.	.	.	.	.	.	.	.	.	.	.	.	.	.	.	.	.	.
2.1	33.88	4	64	169	22.4	7110	60.3	266	12.6	37.3	0.9	0.7	100	91	0.28	1=Employed	4	2=Current	29.01	Done	95	100	0	100	94	100	85	50	94	93	50	95	100	100	70	80	100	100	65	78.273	91.25	86.25
2.2	29.41	5	75	163	28.2	7840	58.2	312	12.9	36.9	1.4	1.1	119	64	0.01	1=Employed	2	3=Former	20.68	Done	98	100	0	100	100	93	70	50	56	73	67	65	100	55	50	56	100	75	50	73.364	67.5	70.25
3.4	18.21	5	53	157	21.5	5340	62	184	10.5	30.7	1.6	1.1	119	60	0.04	2=Unemployed	2	3=Former	21.92	Done	64	50	50	63	56	73	58	67	25	53	67	75	50	45	55	56	33	50	35	56.909	56.25	43.5
2.98	20.89	5	55	161	21.2	3690	51.3	142	12.4	36.4	1.2	1	120	70	0.04	2=Unemployed	2	1=Never	18.66	Done	98	50	100	88	100	100	53	100	94	67	83	95	100	100	50	80	100	100	60	84.818	86.25	85
1.94	25.37	5	77.2	156.5	31.5	7720	71.1	273	11.1	32.4	1.9	1.4	128	68	0.73	2=Unemployed	5	1=Never	26.17	Done	98	0	0	100	88	73	65	50	100	53	33	35	25	45	0	56	0	38	50	60	26.25	36
3.3	13.63	6	49.7	150	22.1	5670	53.9	220	11.1	32.8	1.3	0.9	123	75	0.07	2=Unemployed	2	1=Never	24.52	Done	95	50	0	100	88	100	85	83	75	80	67	75	100	58	30	48	100	63	50	74.818	65.75	65.25
2.04	32.17	4	65.7	159.8	25.7	7370	75.4	166	15.2	42.1	1.6	1.5	116	60	0.49	2=Unemployed	6	3=Former	14.12	Done	93	0	0	88	81	93	75	33	88	87	50	85	75	68	20	52	100	100	50	62.545	62	75.5
1.31	55.44	3	62	163	23.3	8370	64.9	186	13.7	39	1.1	1	120	69	4.13	2=Unemployed	4	1=Never	18.84	Done	84	50	0	50	78	80	33	50	75	60	67	90	100	58	30	52	100	75	55	57	69.5	70.5
3.67	16.83	5	69	169	24.2	5450	58.9	227	11	32.8	2.4	1.7	146	72	0.12	2=Unemployed	2	3=Former	22.11	Done	82	100	0	75	100	100	68	50	88	93	100	95	100	80	15	72	100	100	50	77.818	72.5	80.5
4.36	13.8	6	55.8	163	21	6310	56	169	11.9	35.1	0.9	0.7	134	68	1.39	2=Unemployed	3	3=Former	15.1	Done	93	50	0	100	78	100	70	67	63	67	100	70	100	100	80	76	100	100	70	71.636	87.5	86.5
4.15	15.25	5	56	171	19.2	6260	68.4	253	13.9	40.7	1.6	1.4	134	81	0.04	1=Employed	4	3=Former	18.41	Done	98	100	100	75	100	100	90	50	81	93	100	95	100	100	15	80	100	100	45	89.727	77.5	81.25
3.19	19.15	5	59.9	169	21	9390	56.3	279	10.5	31.6	1.2	0.8	122	49	0.07	2=Unemployed	6	3=Former	23.64	Done	78	50	100	88	78	80	55	83	44	47	100	55	25	88	15	88	0	75	45	73	45.75	52
1.54	34.13	4	58.4	149	26.3	3850	66.4	152	12.8	39	1.2	1	124	62	0.28	2=Unemployed	2	1=Never	14.6	Done	89	0	0	75	78	80	28	67	63	100	67	85	100	100	25	88	100	100	25	58.818	77.5	78.25
1.98	33.49	4	60	165	22	6080	64.6	216	13.9	43.1	1.4	1.3	100	55	0.15	2=Unemployed	7	3=Former	21.01	Done	68	0	0	100	69	80	90	67	25	60	17	90	75	23	20	12	0	13	10	52.364	52	8.75
1.86	37.77	4	50	152	21.6	5900	51.1	256	12.1	36.5	1.1	0.9	115	50	0.03	1=Employed	4	1=Never	14.33	Done	98	50	0	25	78	100	83	33	13	53	67	95	100	100	5	60	100	100	20	54.545	75	70
1.55	44.68	4	74	174	24.4	12780	70.9	319	14.8	42.6	1.5	1.4	128	69	0.04	2=Unemployed	5	1=Never	13.01	Done	98	0	0	100	100	100	100	83	100	67	100	55	0	100	0	64	100	50	40	77.091	38.75	63.5
1.29	55.22	3	65.5	168	23.2	3990	39.6	182	13.3	40.2	0.7	0.6	120	70	0.02	2=Unemployed	3	3=Former	29.62	Done	98	50	100	100	100	100	90	67	100	80	33	90	100	100	85	68	100	100	50	83.455	93.75	79.5
3.65	16.53	5	89	176	28.7	9060	55.9	130	15.8	47.4	1.3	1.4	121	55	0.3	1=Employed	3	2=Current	15.04	Done	89	100	0	75	100	100	60	50	75	60	100	95	100	100	50	52	100	75	50	73.545	86.25	69.25
2.25	29.42	5	93	174	30.7	9510	56.8	225	12	35.4	2	1.6	100	54	0.7	2=Unemployed	2	3=Former	13.48	Done	57	0	100	100	84	93	63	100	69	73	67	45	0	68	30	56	100	88	50	73.273	35.75	73.5
2.86	23.34	5	63	176	20.3	4310	66.1	214	12.9	37.1	0.4	0.3	100	60	0.01	1=Employed	4	1=Never	12.38	Done	96	100	100	63	97	100	40	50	75	87	50	95	100	100	25	28	100	88	25	78	80	60.25
0.71	84.85	2	64.7	163.1	24.3	5650	59.2	219	13	38.9	1.3	1.1	100	60	1.33	2=Unemployed	3	1=Never	19.11	Done	93	50	75	100	81	87	90	83	100	67	67	90	100	100	50	60	100	100	65	81.182	85	81.25
3.11	21.02	5	62.6	171	21.4	7570	57.3	234	13.6	41.8	0.8	0.7	125	70	0.19	2=Unemployed	2	2=Current	31.06	Done	93	50	0	100	94	100	100	100	75	100	100	100	100	100	25	88	100	100	45	82.909	81.25	83.25
1.48	52.64	3	83	174	27.4	5970	63.1	210	16.2	46	1.8	1.8	102	62	0.13	1=Employed	3	2=Current	19.12	Done	98	100	100	75	100	93	90	67	75	73	67	95	100	88	40	64	100	100	55	85.273	80.75	79.75
1.36	52.43	3	70.5	171	24.1	5340	64.6	154	17.3	49.1	1.5	1.6	100	75	0.24	2=Unemployed	3	3=Former	16.94	Done	93	50	0	75	66	80	85	33	38	73	33	85	100	58	40	60	100	50	60	56.909	70.75	67.5
1.18	61.57	2	64	157.2	25.9	5460	52.3	127	15.4	44.4	1.5	1.5	132	69	0.27	1=Employed	2	2=Current	18.48	Done	84	50	100	75	94	80	80	50	69	73	50	50	0	100	40	56	0	88	35	73.182	47.5	44.75
1.46	49.42	3	58	165	21.3	5910	43.6	192	14	40	0.8	0.7	120	70	0.01	1=Employed	4	3=Former	23.51	Done	98	100	100	100	100	100	55	67	56	93	100	95	100	100	40	64	100	100	60	88.091	83.75	81
1.72	29.23	5	53	153	22.6	3700	50	211	11.8	34.6	1.6	1.2	117	70	0.01	2=Unemployed	3	1=Never	26.36	Done	89	0	0	100	69	73	63	50	25	80	67	45	0	58	45	48	0	63	40	56	37	37.75
4.14	14.14	6	54	163	20.3	10590	81.7	282	10.1	29.4	2.6	1.7	138	78	2.61	2=Unemployed	5	1=Never	20.08	Done	86	0	0	75	100	80	70	33	75	60	67	50	100	68	45	56	100	50	50	58.727	65.75	64
1.83	27.97	5	76	161	29.3	3810	33.5	253	12.9	38.5	1.6	1.4	129	74	0.05	2=Unemployed	1	1=Never	18.51	Done	61	0	0	75	50	93	83	67	25	73	67	45	50	45	15	64	0	88	25	54	38.75	44.25
1.24	58.51	3	69	171	23.6	7000	52.3	184	16.3	45.5	2.1	2.1	116	68	0.04	2=Unemployed	4	2=Current	13.46	Done	100	50	0	75	88	87	83	67	88	67	67	95	100	100	45	76	100	100	60	70.182	85	84
1.61	31.2	4	80	156	32.9	6520	52.8	237	11.9	34.9	1.3	1	111	63	0.07	2=Unemployed	2	1=Never	11.38	Done	73	0	0	75	66	60	78	83	56	80	50	55	0	20	15	48	0	88	45	56.455	22.5	45.25
2.2	22.69	5	49	152	21.2	5500	67.9	194	10.9	32.6	1.7	1.2	128	84	0.25	2=Unemployed	2	1=Never	14.51	Done	73	0	38	75	47	67	45	50	44	40	17	80	0	70	10	36	0	13	30	45.091	40	19.75
1.93	35.81	4	66	168	23.4	5150	55.9	148	14	40.4	1.1	1	121	68	0.07	1=Employed	4	1=Never	17.37	Done	100	100	75	50	100	100	70	50	75	93	100	95	100	100	75	88	100	100	80	83	92.5	92
1.9	26.06	5	42	148	19.2	5750	50.6	156	10.9	32.6	.	.	100	70	.		2	1=Never	.	Not Done	.	.	.	.	.	.	.	.	.	.	.	.	.	.	.	.	.	.	.	.	.	.
1.01	73.24	2	69	164	25.7	6430	56.9	186	16.3	44.7	1.5	1.5	137	74	0.14	2=Unemployed	2	2=Current	17.86	Done	82	0	0	75	84	73	70	67	75	67	67	80	50	88	40	56	67	75	50	60	64.5	62
2.75	24.51	5	80	180	24.7	4410	58.7	202	12.7	36.7	1.6	1.3	122	76	0.01	1=Employed	4	1=Never	19.43	Done	100	100	100	75	88	100	68	50	88	87	83	95	100	100	25	60	100	100	55	85.364	80	78.75
1.5	33.95	4	54	149	24.3	.	.	.	.	.	.	.	120	66	.	2=Unemployed	2	1=Never	.	Not Done	.	.	.	.	.	.	.	.	.	.	.	.	.	.	.	.	.	.	.	.	.	.
1.2	45.98	3	61.4	157	24.9	3760	43.4	108	14.7	42	1.4	1.3	158	92	.	2=Unemployed	1	2=Current	.	Not Done	.	.	.	.	.	.	.	.	.	.	.	.	.	.	.	.	.	.	.	.	.	.
1.75	30.29	4	57.5	155	23.9	5620	69.5	225	10.6	32.3	2.2	1.6	120	80	0.04	2=Unemployed	3	1=Never	22.88	Done	95	100	0	63	72	100	70	83	75	87	83	95	50	78	30	72	100	88	60	75.273	63.25	80
1.18	49.53	3	54	156	22.2	3690	60.8	153	8.7	25.9	1.4	0.8	110	70	0.17	2=Unemployed	4	1=Never	12.82	Done	91	0	100	63	100	100	75	33	94	80	67	90	100	88	65	72	100	100	55	73	85.75	81.75
1.73	29.75	5	62	158	24.8	5510	53.9	289	11.7	36.2	0.9	0.7	130	80	0.02	1=Employed	2	1=Never	12.9	Done	82	100	0	88	93	100	70	67	81	93	67	65	50	68	45	52	0	100	35	76.455	57	46.75
4.35	13.58	6	66	161	25.5	6670	48.3	217	11.9	35.4	0.9	0.7	130	70	0.05	2=Unemployed	3	1=Never	17.6	Done	66	0	75	88	75	60	68	67	19	67	100	90	0	45	20	40	0	50	25	62.273	38.75	28.75
2.33	29.8	5	52.5	167.5	18.7	11450	69.7	399	10.6	30.7	1.8	1.2	114	64	0.46	2=Unemployed	5	2=Current	9.67	Done	95	0	0	75	100	80	100	50	75	100	100	70	0	100	40	76	0	50	70	70.455	52.5	49
1.57	46.27	3	71	170	24.6	5660	60.2	289	12.5	37.8	1.2	1	130	80	0.01	1=Employed	4	2=Current	12.07	Done	100	100	0	100	94	100	90	100	69	73	83	100	50	100	70	68	100	75	65	82.636	80	77
1.25	57.1	3	58.5	165	21.5	7050	62.2	245	14.1	40.6	1.4	1.3	121	66	0.09	2=Unemployed	3	2=Current	20.55	Done	77	0	100	88	94	67	95	67	88	73	50	95	50	68	45	60	0	63	50	72.636	64.5	43.25
0.89	89.42	2	93.5	175	30.5	5800	60.5	202	16.1	45.3	1.7	1.7	120	80	0.1	1=Employed	4	3=Former	16.02	Done	95	100	0	100	100	100	100	83	100	100	100	95	100	100	95	88	100	100	85	88.909	97.5	93.25
2.02	33.42	4	64	162.5	24.2	4730	44.7	118	11.9	36.9	2.2	1.8	112	68	0.03	2=Unemployed	6	3=Former	18.31	Done	93	50	0	50	94	100	88	33	38	87	67	95	100	100	45	64	100	100	45	63.636	85	77.25
2.5	19.21	5	73	158	29.2	7010	51	261	11.7	34.6	1.4	1.1	117	69	0.11	2=Unemployed	4	1=Never	22.27	Done	93	50	0	75	81	87	78	67	50	40	67	65	100	100	5	68	100	100	40	62.545	67.5	77
2.08	31.29	4	76	174	25.1	6250	58.3	205	10.2	30.7	1.9	1.3	110	80	0.11	1=Employed	2	3=Former	15.19	Done	91	100	0	100	100	100	100	83	100	100	67	80	100	100	75	76	100	100	75	85.545	88.75	87.75
4.13	14.55	6	67	164	24.9	7530	70.3	189	11.4	32.5	1.5	1.1	152	80	0.04	2=Unemployed	4	1=Never	17.19	Done	84	50	0	88	88	87	75	50	56	53	67	75	100	90	40	64	67	88	55	63.455	76.25	68.5
1.8	37.27	4	57	160.2	22.2	7490	63.2	225	14.6	42.3	1.8	1.7	124	78	0.03	2=Unemployed	2	3=Former	32.11	Done	80	100	100	75	94	80	85	67	81	100	67	100	100	100	85	88	100	100	80	84.455	96.25	92
1.74	30.73	4	52	160	20.3	7510	75.9	375	11.2	34.6	0.8	0.6	126	72	0.51	2=Unemployed	3	1=Never	.	Not Done	.	.	.	.	.	.	.	.	.	.	.	.	.	.	.	.	.	.	.	.	.	.
1.63	44.83	4	78	171	26.7	6580	50.6	233	11.6	32.9	1.7	1.2	133	68	0.19	1=Employed	4	3=Former	18.75	Not Done	.	.	.	.	.	.	.	.	.	.	.	.	.	.	.	.	.	.	.	.	.	.
1.46	50.51	3	75	170	26	6180	49.2	204	16.4	46.2	1.7	1.7	112	82	0.02	1=Employed	2	1=Never	18.16	Done	93	100	0	100	100	100	100	83	100	93	100	100	100	100	95	92	100	100	90	88.091	98.75	95.5
1.15	65.09	2	72	169	25.2	6600	61.2	126	18.8	52.8	1.8	2.1	137	87	0.06	1=Employed	2	3=Former	15.32	Done	98	100	88	100	75	100	60	67	100	73	100	90	100	100	60	68	100	100	50	87.364	87.5	79.5
1.92	35.22	4	81	172	27.4	7350	56.7	173	12.8	38.5	1.7	1.5	123	70	0.02	1=Employed	3	3=Former	28.07	Done	68	0	13	25	63	60	50	17	25	53	33	65	50	58	15	40	100	50	20	37	47	52.5
3.54	17.6	5	67	162.8	25.3	5900	69	248	12.4	34.8	1.3	1	122	70	0.38	1=Employed	2	3=Former	17.55	Done	89	100	100	50	81	87	60	33	38	67	67	70	75	78	55	72	100	63	40	70.182	69.5	68.75
1.14	63.69	2	69	170	23.9	7540	53.6	250	14.2	39.7	1.3	1.1	118	73	0.03	1=Employed	2	2=Current	31.85	Done	70	100	100	100	97	93	60	83	56	93	83	90	75	88	25	52	100	88	15	85	69.5	63.75
2.7	23.99	5	64	161	24.7	4610	60.3	169	12.8	39.5	1.9	1.7	112	70	0.1	2=Unemployed	3	3=Former	14.49	Done	98	0	38	75	84	87	75	50	56	40	67	90	100	100	35	64	100	100	40	60.909	81.25	76
2.39	21.22	5	52	158	20.8	5580	67.4	215	7.3	22	5	2.4	129	79	0.02	2=Unemployed	2	1=Never	14.68	Done	93	50	100	100	94	100	95	50	94	60	100	100	100	100	45	68	100	100	60	85.091	86.25	82
4.81	9.5	6	68.1	155	28.3	5290	66.6	247	9	27.4	1.2	0.7	167	85	0.3	1=Employed	1	1=Never	27.68	Done	61	0	0	100	47	80	83	67	6	73	83	40	0	13	55	40	100	38	10	54.545	27	47
1.39	58.49	3	82.8	176.5	26.6	7880	63.4	241	17.6	48.8	1.5	1.6	117	78	0.08	1=Employed	3	1=Never	29.65	Done	100	100	100	100	100	100	85	100	100	87	100	100	100	100	60	80	100	100	60	97.455	90	85
0.85	65.56	2	69	153	29.5	4980	49.7	289	11.5	33	2.6	1.9	98	53	0.04	2=Unemployed	4	1=Never	14.33	Done	80	0	0	100	88	60	98	50	75	53	67	50	100	58	45	52	100	50	50	61	63.25	63
2.35	29.16	5	62	172	21	5560	69.1	173	14.3	41.4	1.2	1.1	130	80	0.02	1=Employed	4	3=Former	20.95	Done	59	50	0	75	50	60	68	100	19	40	67	35	25	55	0	12	0	63	20	53.455	28.75	23.75
3.81	18.38	5	103.2	184.6	30.3	6130	66.9	246	14	39.9	1.4	1.2	151	92	0.04	1=Employed	3	3=Former	10.15	Done	68	100	100	88	100	93	28	100	50	93	67	95	75	80	25	52	67	100	40	80.636	68.75	64.75
2.25	29.06	5	57	161.3	21.9	6950	56.1	107	11.1	33.1	1.3	1	110	60	0.76	2=Unemployed	2	3=Former	15.43	Done	82	0	75	50	75	80	65	17	63	60	33	45	75	58	15	48	67	63	15	54.545	48.25	48.25
2.29	28.48	5	65	169	22.8	5900	66.2	234	10	29.2	1.2	0.8	142	70	0.02	2=Unemployed	3	3=Former	13.05	Done	80	50	0	88	78	100	70	83	69	80	100	55	100	100	30	80	100	100	55	72.545	71.25	83.75
1.21	60.37	2	60.5	161	23.3	4030	47.9	162	14.1	40.9	2.3	2.1	135	85	0.06	1=Employed	2	3=Former	16.21	Done	71	50	0	100	81	100	48	0	31	47	0	60	100	68	5	56	100	100	55	48	58.25	77.75
0.6	103.41	1	67	163	25.2	5480	54.2	216	14.4	41.7	2	1.9	111	85	0.04	1=Employed	5	1=Never	20.41	Done	100	100	75	100	94	100	100	50	100	100	83	100	100	100	70	92	100	100	85	91.091	92.5	94.25
0.81	69.31	2	46	150	20.4	6930	59	245	11.8	35.2	1.4	1.1	148	81	0.03	2=Unemployed	2	1=Never	11.05	Done	84	50	0	50	88	87	48	33	100	73	50	75	100	88	40	44	100	100	35	60.273	75.75	69.75
1.24	45.08	3	72	167.5	25.7	4990	55.3	199	12.2	36.4	1.2	1	107	67	0.05	1=Employed	2	1=Never	18.68	Done	73	50	0	100	72	87	63	50	56	47	33	60	0	55	10	52	0	63	35	57.364	31.25	37.5
2.62	18.94	5	61	157	24.7	5800	63.1	275	8.5	25.6	1.6	0.9	145	78	0.02	2=Unemployed	4	1=Never	9.76	Done	84	0	38	88	53	80	55	83	19	40	67	25	25	90	30	72	33	25	30	55.182	42.5	40
1.46	50.13	3	85	173	28.4	7460	61.2	196	13.6	38.1	2	1.7	122	71	0.15	1=Employed	3	3=Former	22	Done	64	0	13	88	69	87	63	67	50	60	33	95	50	100	15	16	33	63	25	54	65	34.25
0.75	82.13	2	72	160	28.1	5280	50.3	347	11.2	32.9	1.8	1.3	121	68	0.05	1=Employed	3	1=Never	16.33	Done	98	100	0	25	100	100	100	33	100	100	100	100	100	100	70	72	100	100	50	77.818	92.5	80.5
3.05	20.77	5	61	167	21.9	6660	59.8	288	8.7	26.3	0.9	0.5	125	64	0.53	2=Unemployed	6	1=Never	16.89	Done	84	0	13	100	81	73	75	50	31	100	67	95	75	90	20	72	100	100	60	61.273	70	83
1.05	71.11	2	58	164	21.6	4310	59.4	156	14.9	43	1	1	126	74	0.04	2=Unemployed	4	3=Former	14.02	Done	68	50	75	75	53	73	55	50	38	67	67	65	100	45	25	56	100	75	55	61	58.75	71.5
2.25	31.7	4	74	170	25.6	5990	52.6	243	13.4	39.7	1.3	1.1	115	66	0.04	1=Employed	4	3=Former	14.47	Done	100	100	0	88	94	93	98	100	94	93	100	100	100	100	80	68	100	100	75	87.273	95	85.75
1.14	48.79	3	54	153.1	23	7390	61.4	307	12.2	35.6	1.6	1.3	118	68	0.07	2=Unemployed	2	1=Never	23.41	Not Done	.	.	.	.	.	.	.	.	.	.	.	.	.	.	.	.	.	.	.	.	.	.
0.84	68.26	2	58	164	21.6	6080	53.2	277	13.7	41	0.9	0.8	110	68	0.03	1=Employed	3	1=Never	10.23	Done	93	0	0	75	81	87	73	50	63	87	67	80	50	78	35	76	33	75	55	61.455	60.75	59.75
1.36	51.22	3	78	172.5	26.2	2960	49.7	156	13.7	40	1.1	1	110	70	0.02	1=Employed	2	1=Never	12.94	Done	86	100	75	75	100	93	95	67	81	73	83	85	100	68	75	76	100	75	60	84.364	82	77.75
2.2	30.38	4	95	170	32.9	8160	50.2	205	15.1	44.2	2	2	134	78	0.09	2=Unemployed	4	2=Current	11.72	Done	45	0	0	75	71	73	53	33	31	60	33	25	0	45	5	28	0	50	30	43.091	18.75	27
2.91	22.79	5	67	173	22.4	11940	67	547	10.1	29.8	1.9	1.3	119	75	0.15	2=Unemployed	3	3=Former	39.51	Done	84	50	50	75	88	73	63	50	63	67	67	75	25	78	40	56	0	75	40	66.364	54.5	42.75
1.31	55.09	3	86	174	28.4	6690	55.5	179	18.4	52.1	1.7	2	131	79	0.06	2=Unemployed	2	2=Current	15.09	Done	95	50	25	88	84	100	100	100	88	40	83	45	100	68	55	76	100	100	45	77.545	67	80.25
8.93	5.94	6	55.6	169	19.5	6620	52.7	275	11.5	35.4	2	1.6	124	66	0.03	2=Unemployed	3	2=Current	8.62	Done	96	0	0	75	81	100	68	50	38	73	67	85	100	100	40	52	100	75	50	58.909	81.25	69.25
0.83	74.01	2	55	160	21.5	11080	64.3	253	13.7	40.3	0.8	0.7	116	71	0.09	1=Employed	4	1=Never	10.89	Done	96	100	100	50	100	100	100	33	100	94	100	95	100	100	70	92	100	100	75	88.455	91.25	91.75
1.22	58.23	3	80	167	28.7	6730	48.8	148	14.8	41.2	1	0.9	125	59	0.09	1=Employed	2	3=Former	24.33	Done	100	100	0	100	100	100	90	83	100	87	100	100	100	100	80	100	100	100	100	87.273	95	100
3.16	15.69	5	67	160	26.2	4800	72.7	175	10.2	29.4	1.6	1	127	77	0.04	2=Unemployed	4	1=Never	9.9	Done	100	50	0	100	100	100	48	67	13	67	100	95	100	100	30	56	100	100	55	67.727	81.25	77.75
1.01	79.53	2	74	167	26.5	5830	51.3	249	14.8	41.3	1.8	1.7	123	75	0.09	1=Employed	4	3=Former	25.98	Done	100	100	100	75	100	100	90	83	100	93	100	100	100	100	65	88	100	100	90	94.636	91.25	94.5
1.2	61.55	2	61	167	21.9	3380	50.6	210	14	40.3	1	0.9	154	92	0.03	2=Unemployed	3	3=Former	25.12	Done	95	50	100	75	100	100	85	67	100	87	100	100	100	100	75	96	100	100	90	87.182	93.75	96.5
1.3	56.9	3	60	168	21.3	4530	60.3	230	14.5	40.7	1.3	1.2	130	91	0.04	1=Employed	4	1=Never	28.15	Done	91	100	100	75	94	80	65	50	100	60	83	95	100	100	60	84	100	100	65	81.636	88.75	87.25
3.68	17.45	5	66	163	24.8	3960	52	190	11	32.1	0.8	0.6	129	88	0.03	1=Employed	5	3=Former	15.82	Done	84	100	50	100	88	93	100	67	44	87	83	100	25	100	65	80	33	88	70	81.455	72.5	67.75
1.18	66.17	2	90	170	31.1	6600	70.2	288	16.3	45.8	1.4	1.4	154	89	0.1	1=Employed	4	1=Never	16.93	Done	84	100	0	38	69	87	45	33	50	60	50	85	100	100	25	36	100	100	25	56	77.5	65.25
3.52	12.9	6	63	165	23.1	5230	57.9	132	11.5	34.2	1.8	1.4			0.26	2=Unemployed	4	1=Never	.		.	.	.	.	.	.	.	.	.	.	.	.	.	.	.	.	.	.	.	.	.	.
4.18	11.09	6	55	155	22.9	4800	62.5	181	10.4	30.9	2.2	1.5	138	96	0.03	2=Unemployed	4	1=Never	5.83	Done	0	0	0	63	50	0	43	50	31	0	33	65	0	45	10	68	100	50	15	24.545	30	58.25
2.86	16.3	5	64	156.1	26.3	8800	67.5	294	13.3	37.6	3.5	2.9	117	66	0.03	2=Unemployed	2	1=Never	4.74	Done	75	0	0	63	100	73	13	33	0	67	33	50	0	23	35	32	0	25	10	41.545	27	16.75
0.81	73.96	2	62	160	24.2	5930	51.7	280	15.3	43.2	1.7	1.6	130	88	0.03	1=Employed	4	3=Former	9.42	Done	100	100	100	88	100	100	90	83	100	100	83	95	100	100	65	88	100	100	65	94.909	90	88.25
1.88	35.65	4	73	169.5	25.4	10990	79.6	188	14.8	43.1	1.9	1.8	125	71	0.04	1=Employed	2	3=Former	11.02	Done	91	100	63	100	100	93	78	83	100	80	67	80	100	100	65	56	100	100	65	86.818	86.25	80.25
1.17	61.11	2	70	167	25.1	7610	62.5	221	15.9	46.1	1.4	1.4	126	70	0.03	2=Unemployed	2	3=Former	20.68	Done	100	50	0	88	69	100	40	83	69	93	67	90	75	90	40	48	67	100	55	69	73.75	67.5
0.8	70.91	2	51	159	20.2	5870	56.4	226	11.8	35.5	1.1	0.9	140	91	0.05	2=Unemployed	2	1=Never	19.34	Done	98	50	0	75	97	60	38	100	25	53	33	95	0	75	25	52	0	75	40	57.182	48.75	41.75
1.04	53.18	3	54	151	23.7	7890	50.2	288	10.5	32.5	1.8	1.3	122	76	0.02	2=Unemployed	6	1=Never	14.95	Done	84	0	0	100	94	80	45	0	69	87	67	70	75	100	20	48	33	100	35	56.909	66.25	54
3.28	19.63	5	58.7	158.7	23.3	6830	46.1	215	10.8	30.9	.	.	123	73	0.08	1=Employed	4	3=Former	24.99	Done	95	100	75	88	94	93	65	50	56	67	83	95	100	100	25	64	100	100	60	78.727	80	81
3.82	17.06	5	59	163	22.2	6830	70	241	8.3	24.3	1.4	0.8	132	82	0.12	1=Employed	4	3=Former	21.29	Done	82	50	0	38	75	80	60	33	13	67	50	85	100	90	5	72	100	50	25	49.818	70	61.75
1.03	52.38	3	53	152	22.9	5190	28.3	233	11.4	34.7	1	0.8	122	66	0.91	1=Employed	5	1=Never	10.38	Done	100	50	0	50	100	100	100	33	100	100	100	90	100	100	90	100	100	100	95	75.727	95	98.75
1.62	44.14	4	64	167	22.9	7880	56.6	210	16.5	48.1	1.8	1.9	111	66	0.48	1=Employed	4	3=Former	19.64	Done	48	50	88	75	100	93	50	83	44	73	67	80	75	45	10	52	0	100	40	70.091	52.5	48
1.1	71.15	2	83	180	25.6	7460	66.9	241	14.6	43.5	1.7	1.6	128	79	0.06	1=Employed	4	3=Former	21.45	Done	100	100	50	100	97	100	90	100	75	93	100	100	100	100	40	80	100	100	85	91.364	85	91.25
2.92	21.45	5	63	164	23.4	4820	51.3	144	11.6	33	2.3	1.7	140	80	0.01	1=Employed	4	3=Former	31.22	Done	77	50	75	75	66	93	63	33	100	67	67	100	75	88	10	68	33	100	55	69.636	68.25	64
1.22	60.19	2	72	168	25.5	9440	46.2	245	16.4	47.8	2	2.1	121	76	0.18	1=Employed	3	3=Former	13.49	Not Done	.	.	.	.	.	.	.	.	.	.	.	.	.	.	.	.	.	.	.	.	.	.
1.47	54.2	3	71	176	22.9	6370	58.9	202	17.4	49.6	1.8	2	133	91	0.14	1=Employed	4	1=Never	11.73	Done	91	100	0	75	100	100	98	50	50	100	100	100	100	100	75	92	100	100	80	78.545	93.75	93
2.41	32.99	4	67	170	23.2	7480	42.4	267	12.9	38.2	1.1	0.9	125	67	0.06	2=Unemployed	4	2=Current	9.93	Done	77	0	0	75	97	93	60	67	69	60	67	100	100	68	45	76	100	100	45	60.455	78.25	80.25
1.47	36.64	4	64	158	25.6	9290	63.1	246	13.7	41.2	1.3	1.2	143	80	0.19	2=Unemployed	4	1=Never	5.42	Done	96	50	100	50	84	100	83	50	75	80	100	100	100	100	45	96	100	100	65	78.909	86.25	90.25
0.75	104.52	1	68	164	25.3	9360	69	221	15.2	44.4	1.6	1.6	133	63	0.1	1=Employed	3	1=Never	8.36	Done	100	50	100	100	100	100	90	83	100	87	67	95	100	100	65	72	100	100	70	88.818	90	85.5
1.89	28.89	5	54	162	20.6	7010	70.9	263	11.2	33.1	1	0.7	150	92	0.03	1=Employed	4	1=Never	5.36	Not Done	.	.	.	.	.	.	.	.	.	.	.	.	.	.	.	.	.	.	.	.	.	.
1.54	36.77	4	46.2	150.6	20.4	7450	57	167	11.3	32.9	0.7	0.5	99	58	0.04	2=Unemployed	4	1=Never	.	Done	84	50	100	50	100	0	60	33	100	33	100	75	100	100	45	52	100	100	55	64.545	80	76.75
1.11	65.88	2	74.5	165.3	27.3	7190	51.4	196	15.8	45.6	1	1	132	72	0.07	2=Unemployed	2	2=Current	21.57	Done	89	50	0	75	97	100	75	50	75	60	67	50	0	45	45	44	67	50	30	67.091	35	47.75
2.72	23.21	5	75	170	26	6530	70	302	12.6	35.8	1.4	1.1	136	60	0.04	2=Unemployed	1	1=Never	28.87	Done	84	50	0	50	81	93	70	33	13	73	67	90	75	100	45	68	100	75	50	55.818	77.5	73.25
2.59	25.42	5	56	167	20.1	4470	58.9	252	12.8	38.5	0.8	0.7	120	80	0.01	2=Unemployed	2	3=Former	7.33	Done	86	50	0	88	69	80	85	50	38	53	33	95	0	68	25	56	0	50	45	57.455	47	37.75
1.52	48.21	3	72	172	24.3	3920	48	221	12.1	35.9	0.9	0.7	195	85	0.01	1=Employed	4	3=Former	19.15	Done	89	100	100	75	100	93	68	83	88	87	67	100	100	100	60	76	100	100	60	86.364	90	84
2.03	25.24	5	43	161	16.6	4850	62.2	193	11.4	35.4	0.8	0.6	110	80	0.02	1=Employed	2	1=Never	25.67	Done	80	100	100	88	100	100	75	100	88	100	100	95	100	100	45	100	100	100	70	93.727	85	92.5
1.01	58.02	3	56	162	21.3	4470	53.1	220	11.8	35.5	1	0.8	118	72	0.01	2=Unemployed	4	1=Never	7.67	Done	89	0	0	50	94	87	35	33	75	67	33	95	25	68	45	48	67	50	45	51.182	58.25	52.5
2	25.96	5	57	165	20.9	6200	62.3	249	11.5	35	1.7	1.3	98	64	0.27	2=Unemployed	4	1=Never	14.69	Done	98	50	100	50	91	73	53	33	19	47	67	85	25	68	15	40	0	13	20	61.909	48.25	18.25
1	54.35	3	59.5	146	27.9	5560	47.9	277	10.8	33.7	.	.	143	101	0.02	2=Unemployed	1	1=Never	9.03	Not Done	.	.	.	.	.	.	.	.	.	.	.	.	.	.	.	.	.	.	.	.	.	.
1.96	33.6	4	63	158	25.2	6510	68.8	252	12.7	37	1.2	1	110	67	0.14	1=Employed	2	3=Former	16.87	Done	93	100	0	100	97	100	68	100	44	100	100	80	100	100	70	84	100	100	70	82	87.5	88.5
1.25	59.53	3	76	170	26.3	5420	62.7	186	15.9	47.3	0.8	0.8	118	80	0.07	1=Employed	4	1=Never	28.73	Done	89	100	50	75	88	87	75	50	75	53	67	100	100	100	60	36	67	63	45	73.545	90	52.75
1.99	32.84	4	62	160	24.2	5320	63.6	162	13.1	37.4	0.8	0.7	127	69	0.02	1=Employed	5	1=Never	7.81	Done	93	100	75	100	94	93	63	17	69	67	100	100	100	100	45	64	100	100	60	79.182	86.25	81
1.83	37	4	75	165	27.5	7900	50.9	175	16.3	46.2	1.6	1.6	116	58	0.07	1=Employed	5	1=Never	4.43	Done	91	100	100	100	100	100	60	100	100	100	100	100	100	100	95	68	100	100	80	95.545	98.75	87
1.3	56.5	3	66	161	25.5	6340	58.5	215	17.8	50.2	1.3	1.5	121	74	0.06	1=Employed	2	3=Former	10.73	Done	70	100	0	100	91	73	85	50	69	47	33	90	100	68	40	28	0	25	25	65.273	74.5	19.5
2.1	31.66	4	73.4	174	24.2	10920	59	305	16.8	47.3	1.6	1.7	115	69	0.87	2=Unemployed	3	2=Current	4.24	Done	96	50	0	100	81	73	48	83	63	53	100	90	100	100	45	76	100	100	55	67.909	83.75	82.75
1.3	54.9	3	77	170	26.6	9220	51.7	268	14.7	42.5	2.7	2.6	139	82	0.16	2=Unemployed	2	2=Current	6.3	Done	50	0	0	100	56	60	53	67	31	60	50	30	0	45	10	44	0	13	25	47.909	21.25	20.5
0.68	90.51	1	49	153	20.9	5750	46.5	287	14.6	43.1	1.3	1.2	134	81	0.01	1=Employed	4	1=Never	10.66	Done	96	100	100	75	100	93	70	50	100	87	67	95	100	100	65	56	100	100	40	85.273	90	74
0.93	59.6	3	72.7	151	31.9	5370	61.8	216	10.2	31.8	2.6	1.8	150	55	2.71	2=Unemployed	1	1=Never	26.96	Done	95	0	0	75	100	100	68	50	81	87	67	80	100	100	35	80	100	100	55	65.727	78.75	83.75
2.17	31.28	4	66.5	174.5	21.8	8310	55.7	250	11	34	1.1	0.8	120	80	0.02	2=Unemployed	2	3=Former	5.8	Not Done	.	.	.	.	.	.	.	.	.	.	.	.	.	.	.	.	.	.	.	.	.	.
1.53	46.82	3	77.5	170.8	26.6	4580	49.7	168	12.9	37.1	0.7	0.6	138	74	0.06	1=Employed	4	1=Never	23	Done	96	100	75	100	94	87	85	83	69	80	67	95	100	100	55	60	100	75	45	85.091	87.5	70
1.39	39.22	4	60.3	154	25.4	6110	50.3	246	13	39.7	1.9	1.7	131	83	0.05	2=Unemployed	3	1=Never	10.6	Done	86	50	0	100	81	100	70	83	38	73	100	65	100	100	70	40	100	88	40	71	83.75	67
0.98	79.12	2	83	172	28.1	5640	60.4	258	15.2	43.4	1.9	1.8	150	110	0.17	1=Employed	4	3=Former	7.4	Done	91	100	0	50	97	87	60	50	56	87	67	75	100	0	55	68	100	100	55	67.727	57.5	80.75
3.66	17.56	5	73	168	25.9	6880	70.4	248	12.7	37.7	1	0.8	128	79	0.9	2=Unemployed	4	3=Former	18.8	Done	96	100	100	75	100	100	90	83	50	100	100	100	100	100	45	76	100	100	65	90.364	86.25	85.25
1.73	31.44	4	61	167	21.9	3140	52.2	257	11.5	33.5	0.8	0.6	128	71	0.02	2=Unemployed	6	1=Never	32	Done	93	0	50	100	94	94	75	83	94	87	67	80	0	68	50	96	100	88	50	76.091	49.5	83.5
1.03	53.29	3	56	157	22.7	4050	58.6	138	11.2	33.7	0.9	0.7	134	68	0.32	2=Unemployed	3	1=Never	16.6	Done	100	0	25	75	91	100	68	50	100	87	67	90	100	78	35	76	100	100	50	69.364	75.75	81.5
1.54	47.67	3	72	172	24.3	7220	66.5	287	13.8	40.9	1.3	1.2	110	68	0.02	1=Employed	4	2=Current	17.9	Done	89	100	63	100	78	93	63	100	63	80	33	95	100	100	15	72	100	100	55	78.364	77.5	81.75
1.11	68.04	2	72	164	26.8	5640	54.4	154	14.9	43.9	1.3	1.3	118	78	0.02	2=Unemployed	4	3=Former	25.8	Not Done	.	.	.	.	.	.	.	.	.	.	.	.	.	.	.	.	.	.	.	.	.	.
1.18	64.82	2	59.5	161	23	5150	64.4	226	13.7	40.3	1.4	1.3	118	67	0.02	2=Unemployed	7	3=Former	9.5	Done	80	0	0	100	84	53	58	100	100	60	50	90	100	88	30	36	100	100	15	62.273	77	62.75
1.1	48.42	3	77.4	155	32.2	4920	59.3	284	10.6	32.7	1.5	1.1	140	80	0.02	2=Unemployed	2	1=Never	32.5	Done	55	100	0	50	75	60	40	50	38	40	50	25	0	55	10	40	0	25	45	50.727	22.5	27.5
0.8	72.68	2	72	153	30.8	5510	49.4	236	13.9	41.9	1.8	1.7	139	81	0.09	1=Employed	3	1=Never	4.4	Done	98	50	0	88	100	80	73	67	75	60	67	90	100	100	50	56	100	100	55	68.909	85	77.75
1.96	35.68	4	68	168	24.1	5050	68.4	176	12.8	36.8	2.1	1.7	133	81	0.06	1=Employed	1	3=Former	5.6	Done	80	100	0	75	88	87	50	50	75	80	100	95	100	100	45	56	100	100	50	71.364	85	76.5
0.83	95.84	1	86	177	27.5	5440	52.6	161	15	43.7	2.3	2.2	122	85	0.05	1=Employed	3	3=Former	21.3	Done	98	100	100	100	100	100	80	100	100	67	33	95	100	100	40	48	67	88	35	88.909	83.75	59.5
2.1	32.38	4	68	170	23.5	5610	71	220	11.6	33.6	0.8	0.6	126	70	0.02	1=Employed	4	3=Former	11.5	Done	91	100	0	100	88	87	85	67	75	80	67	95	100	100	35	72	100	100	60	76.364	82.5	83
1.92	35.11	4	70	171	23.9	5980	67.7	221	11.6	34.9	1.6	1.2	135	75	0.21	1=Employed	3	1=Never	23.8	Done	91	100	0	50	81	100	53	100	69	87	67	100	100	100	70	52	100	100	50	72.545	92.5	75.5
1.84	39.29	4	91.5	172.5	30.7	4940	61.5	208	11.7	35.5	1.7	1.3	110	67	0.03	1=Employed	2	3=Former	6	Done	77	50	50	75	84	87	85	50	56	67	67	75	50	68	35	60	100	75	60	68	57	73.75
0.77	81.82	2	94	172	31.8	6560	56.5	240	11.1	33.9	1.4	1.1	160	88	0.2	2=Unemployed	4	1=Never	11.8	Done	55	0	0	100	100	100	48	100	75	87	100	90	100	90	15	76	100	100	45	69.545	73.75	80.25
0.86	72.02	2	78	165	28.7	6510	53.3	326	13.1	40.3	2	1.8	119	73	0.05	1=Employed	4	3=Former	8	Not Done	.	.	.	.	.	.	.	.	.	.	.	.	.	.	.	.	.	.	.	.	.	.
1.74	40.79	4	76	177	24.3	5390	49.9	272	12.1	37.8	1.4	1.2	128	82	0.06	1=Employed	4	3=Former	9	Done	100	100	75	75	91	100	68	67	44	73	100	95	100	78	35	92	100	75	65	81.182	77	83
1.12	66.01	2	85	168	30.1	5410	60.1	251	16.9	49.8	1.7	1.9	137	87	0.13	2=Unemployed	2	1=Never	24.5	Not Done	.	.	.	.	.	.	.	.	.	.	.	.	.	.	.	.	.	.	.	.	.	.
0.88	71.17	2	54.5	160	21.3	4780	62.2	307	13.5	40.7	1.2	1.1	125	73	0.03	1=Employed	3	1=Never	20.2	Done	93	100	0	100	88	100	70	50	38	67	67	95	50	90	35	48	33	75	40	70.273	67.5	49
0.9	90.45	1	112	190	31	5990	85.9	140	12	35.7	2.1	1.7	138	69	0.46	1=Employed	4	2=Current	5.1	Done	89	100	88	88	100	93	100	33	69	80	100	95	100	68	20	44	100	100	35	85.455	70.75	69.75
0.85	103.81	1	82	171	28	7150	48.7	246	16.3	46.6	1.4	1.4	115	86	0.13	1=Employed	4	3=Former	19.9	Done	100	100	100	50	94	100	95	50	56	100	100	100	100	100	55	64	100	100	50	85.909	88.75	78.5
2.08	33.57	4	82	171	28	6960	54.4	231	16.4	45.8	1.5	1.5	141	85	.	1=Employed	4	3=Former	10.2	Done	93	50	0	75	84	87	43	50	75	67	83	90	100	68	50	76	100	75	55	64.273	77	76.5
3.69	17.26	5	75.6	176	24.4	5450	60.5	174	11.2	32.8	1.7	1.2	150	81	0.06	1=Employed	2	1=Never	12.1	Not Done	.	.	.	.	.	.	.	.	.	.	.	.	.	.	.	.	.	.	.	.	.	.
2.85	22.39	5	72	168	25.5	5920	49.2	239	10.7	32.9	1.2	0.9	130	70	0.06	2=Unemployed	4	3=Former	11.4	Done	80	50	50	100	91	80	73	83	81	80	67	85	25	100	30	64	0	75	50	75.909	60	47.25
1.29	58.72	3	73	171.5	24.8	7000	54.4	234	15.2	44.1	1.1	1.1	122	71	0.06	1=Employed	2	3=Former	13.1	Done	75	100	100	100	94	80	40	83	56	73	100	100	100	100	45	52	100	50	50	81.909	86.25	63
1.02	74.75	2	85	177	27.1	5120	51.4	185	16.1	47.7	.	.	126	85	0.14	1=Employed	4	3=Former	21.6	Done	91	100	50	50	100	100	95	33	81	67	67	85	100	100	35	76	100	100	65	75.818	80	85.25
1.73	38.91	4	77	162	29.3	5960	57.4	194	12.8	38	1.6	1.4	122	80	0.08	2=Unemployed	7	1=Never	9.5	Not Done	.	.	.	.	.	.	.	.	.	.	.	.	.	.	.	.	.	.	.	.	.	.
0.89	89.08	2	68	162	25.9	6110	55.3	257	14.2	40.3	1.1	1	127	72	0.23	1=Employed	4	2=Current	13.9	Not Done	.	.	.	.	.	.	.	.	.	.	.	.	.	.	.	.	.	.	.	.	.	.
1.8	37.6	4	67	170.5	23	5230	51.7	228	13.6	40.9	1.4	1.3	120	80	0.04	1=Employed	2	1=Never	34.1	Done	100	100	100	100	100	100	75	83	100	67	100	100	100	88	95	100	100	100	70	93.182	95.75	92.5
2.28	33.67	4	81.6	171.3	27.8	4650	64.1	261	13.1	38.8	2.6	2.2	160	100	.	1=Employed	4	1=Never	9	Done	91	100	0	75	91	100	48	67	63	60	83	95	100	100	40	72	0	75	40	70.727	83.75	46.75
2.33	22.8	5	61	162	23.2	4080	59.6	174	9.9	30.3	1	0.7	130	85	0.04	2=Unemployed	2	1=Never	14.9	Not Done	.	.	.	.	.	.	.	.	.	.	.	.	.	.	.	.	.	.	.	.	.	.
1.04	70.6	2	92	178	29	5500	49.3	194	12.8	38.5	1.2	1	133	80	0.02	2=Unemployed	2	3=Former	25.1	Not Done	.	.	.	.	.	.	.	.	.	.	.	.	.	.	.	.	.	.	.	.	.	.
1.2	47.18	3	72	168	25.5	5890	52.3	231	11.3	35.3	1.2	0.9	107	67	0.04	2=Unemployed	5	1=Never	20.4	Done	93	50	100	100	100	100	65	0	69	67	100	95	100	100	60	100	100	100	80	76.727	88.75	95
3.1	21.8	5	64	171	21.9	11140	69.4	476	13.2	39.3	2	1.7	105	68	1.32	1=Employed	4	3=Former	20.3	Done	89	100	100	75	91	87	53	50	63	67	67	90	100	90	20	60	100	88	45	76.545	75	73.25
0.96	56.97	3	61	152	26.4	6340	42.7	275	12.6	38.7	1	0.9	156	107	0.04	2=Unemployed	2	1=Never	5.7	Done	84	50	0	75	100	100	83	50	63	60	67	90	25	70	25	68	0	100	40	66.545	52.5	52
0.82	97.91	1	105	178.3	33	4640	36.3	261	15.2	45.9	1.4	1.4	120	70	0.08	1=Employed	3	3=Former	12.6	Done	98	100	100	50	100	93	95	0	100	93	67	95	100	80	90	68	100	100	70	81.455	91.25	84.5
1.03	79.98	2	60	175	19.6	4850	69.5	201	15.2	44.6	1	1	117	77	0.02	1=Employed	4	1=Never	24.9	Done	89	100	0	88	84	93	90	83	88	93	67	95	100	90	65	76	100	100	40	79.545	87.5	79
1.64	41.5	4	63.5	173	21.2	6470	70.9	204	11.8	34.6	1	0.8	142	76	1.09	2=Unemployed	3	3=Former	24.6	Not Done	.	.	.	.	.	.	.	.	.	.	.	.	.	.	.	.	.	.	.	.	.	.
3.81	16.07	5	78	162	29.7	9180	49.6	231	14.8	43.1	1.7	1.6	128	88	0.03	1=Employed	2	2=Current	32.2	Done	89	50	0	50	91	100	85	67	69	93	83	75	100	90	40	64	100	100	35	70.636	76.25	74.75
2.61	26.36	5	63.7	170	22	7790	56.2	149	12.4	36.1	2.7	2.2	122	76	0.2	1=Employed	2	3=Former	13.23	Done	95	100	50	75	91	93	35	50	56	80	100	95	75	68	5	64	67	75	45	75	60.75	62.75
1.2	60.39	2	67.1	167	24.1	8410	57.3	255	11.5	35.3	0.9	0.7			0.17	1=Employed	3	1=Never	11.65	Done	100	100	88	100	97	100	100	50	94	100	83	100	100	100	70	76	100	100	55	92	92.5	82.75
3.65	16.58	5	69.9	162	26.6	8700	73	265	11	33.1	1.8	1.3	148	81	0.82	2=Unemployed	3	3=Former	12.77	Done	86	0	0	75	78	93	80	67	31	80	83	60	25	13	20	72	100	100	70	61.182	29.5	85.5
2.58	26.08	5	80	176	25.8	6570	56.5	204	12.8	39.2	0.8	0.7	125	78	0.13	1=Employed	5	1=Never	20.82	Done	100	100	100	75	100	100	75	67	100	100	100	100	100	100	30	68	100	100	95	92.455	82.5	90.75
1.47	36.14	4	58	152	25.1	5430	47.3	199	10.7	32.4	1.2	0.9	115	67	0.05	1=Employed	3	1=Never	14.18	Done	70	0	0	88	94	73	55	50	63	100	100	80	100	80	20	32	67	100	40	63	70	59.75
3.18	23.41	5	74	174	24.4	5810	54.5	191	12.5	37.4	0.8	0.7	106	64	0.03	1=Employed	3	3=Former	17.09	Done	82	50	0	75	97	80	50	50	38	93	67	95	100	100	45	48	100	100	25	62	85	68.25
1.67	30.16	4	65	160	25.4	3600	63.1	205	10.7	33.6	1.5	1.1	101	56	0.01	2=Unemployed	2	1=Never	13.05	Done	80	0	0	100	88	80	95	67	69	100	50	65	75	68	55	52	67	88	50	66.273	65.75	64.25
0.82	115.43	1	61	167	21.9	8370	40.6	244	14.9	42.5	0.6	0.6	129	67	0.01	1=Employed	4	1=Never	22.69	Done	91	100	0	63	97	87	75	67	63	93	100	100	100	100	55	72	100	75	65	76	88.75	78
2.46	28.22	5	90	173	30.1	7130	71.1	197	15.6	46.1	1.9	1.9	119	72	0.08	1=Employed	4	2=Current	15.44	Done	91	100	0	75	97	73	65	50	81	87	67	95	100	68	40	76	100	100	75	71.455	75.75	87.75
1.29	56.25	3	68.9	167	24.7	7270	55.8	227	13.6	39.5	1	0.9	120	73	0.01	2=Unemployed	3	1=Never	18.12	Done	89	0	0	50	56	73	10	50	56	47	0	85	75	100	15	44	67	75	20	39.182	68.75	51.5
1.01	77.27	2	65	165	23.9	6320	60.3	243	14.2	40.8	0.6	0.5	122	70	0.01	1=Employed	2	3=Former	27.34	Done	95	100	0	50	94	93	80	50	100	73	50	95	100	80	45	76	100	75	55	71.364	80	76.5
0.62	102.74	1	65.9	158	26.4	6680	46	262	15.1	45	1.8	1.8	118	74	0.01	2=Unemployed	3	1=Never	12.36	Done	89	50	100	100	97	53	88	100	81	87	100	100	100	100	55	56	100	100	50	85.909	88.75	76.5
1.22	57.91	3	.	.	.	.	.	.	.	.	.	.			.	2=Unemployed	2		13.33	Done	100	50	0	88	97	100	75	100	88	93	83	38	75	100	20	76	100	88	60	79.455	58.25	81
3.31	13.73	6	65.1	158	26.1	7450	67.2	195	10.3	31.1	0.9	0.6	107	58	0.19	2=Unemployed	5	1=Never	14.85	Done	98	50	0	75	100	100	93	50	100	67	83	80	75	100	95	88	100	100	50	74.182	87.5	84.5
0.96	97.95	1	81	176	26.1	8420	60.7	303	16.9	47.2	2.1	2.2	135	83	0.28	1=Employed	1	2=Current	11.66	Done	86	100	100	50	94	93	65	33	69	87	33	100	100	90	30	56	100	100	20	73.636	80	69
1.35	66.71	2	60	170	20.8	5350	51.8	192	17	50.6	0.7	0.8	111	60	0.03	1=Employed	4	3=Former	17.61	Done	98	50	100	75	91	100	78	50	19	100	83	100	100	100	55	60	100	100	70	76.727	88.75	82.5
1.48	48.99	3	74	157.2	29.9	7970	34	218	14.6	41.3	1.2	1.1	117	69	0.12	1=Employed	4	3=Former	18.7	Done	61	50	75	50	69	47	48	33	50	47	33	95	100	100	45	56	100	100	60	51.182	85	79
0.92	61.46	2	63.2	154.6	26.4	8300	45	348	13	39	1	0.9	140	80	0.18	2=Unemployed	6	1=Never	13.71	Done	91	50	0	100	100	87	100	83	100	87	100	70	100	68	35	84	67	100	30	81.636	68.25	70.25
2.04	33.15	4	66.3	168	23.5	6470	46.2	287	11.5	34.2	0.5	0.4	132	76	0.12	1=Employed	3	1=Never	11.88	Done	84	50	0	75	63	93	58	50	31	93	50	50	75	45	20	48	0	75	30	58.818	47.5	38.25
1.8	38.3	4	68.5	166	24.9	5690	59.8	171	13.9	40.6	0.9	0.8	136	77	0.01	2=Unemployed	2	3=Former	16.92	Done	98	50	0	100	88	100	68	67	88	100	0	90	100	100	35	92	100	100	85	69	81.25	94.25
1.74	28.84	5	75.6	148	34.5	6100	63.9	232	11	33.7	1	0.7	132	72	5.27	2=Unemployed	5	1=Never	10.38	Done	86	0	0	100	82	93	63	67	50	87	67	70	25	58	15	48	33	100	30	63.182	42	52.75
2.54	25.12	5	62.9	165	23.1	4890	37	207	12.6	37.3	0.7	0.6	132	64	0.24	1=Employed	5	1=Never	17.29	Done	68	100	0	100	47	80	63	83	44	67	67	60	25	78	30	56	33	63	50	65.364	48.25	50.5
0.87	106.92	1	80.9	177.6	25.6	4550	52.2	212	15.7	45.1	0.7	0.7	129	80	0.03	2=Unemployed	1	1=Never	19.38	Done	98	100	0	75	100	100	65	67	100	80	100	95	100	100	65	72	100	100	60	80.455	90	83
3.34	13.67	6	49.6	152	21.5	4790	68.1	173	12.6	38.2	2.8	2.4	137	72	0.01	2=Unemployed	3	1=Never	14.22	Done	95	0	0	100	97	87	60	100	75	60	67	80	100	90	35	60	100	100	50	67.364	76.25	77.5
1.93	27.26	5	49	159.5	19.3	8400	74.8	275	9.8	29.7	0.7	0.5	126	73	0.01	2=Unemployed	3	1=Never	20.07	Done	70	0	50	75	93	93	55	100	75	87	33	85	100	100	50	60	100	100	95	66.455	83.75	88.75
1.85	36.01	4	64.5	162	24.6	5940	62.1	160	15.1	46.1	1.3	1.3	107	58	0.04	2=Unemployed	4	3=Former	19.37	Not Done	.	.	.	.	.	.	.	.	.	.	.	.	.	.	.	.	.	.	.	.	.	.
2.79	23.17	5	70	173	23.4	6740	61.9	190	12.6	38.6	1.4	1.2	127	75	.	1=Employed	2	3=Former	21.48	Done	100	100	88	88	97	93	65	33	94	80	50	95	100	100	35	72	33	100	70	80.727	82.5	68.75
1.73	30.25	4	53.4	144.4	25.6	9620	53.4	216	11.6	35.3	0.9	0.7	109	62	1.16	2=Unemployed	4	1=Never	17.07	Done	84	0	0	75	89	73	75	50	44	60	33	60	100	68	25	72	100	100	50	53	63.25	80.5
1.2	46.47	3	56	160	21.9	6590	65.8	225	14.9	45.2	0.7	0.7	119	75	0.18	2=Unemployed	4	1=Never	12.18	Done	84	0	63	75	75	87	35	50	50	47	67	75	0	45	25	36	0	25	10	57.545	36.25	17.75
3.84	11.93	6	41.5	157	16.8	10890	82.2	253	10.5	32	1	0.7	134	69	0.01	2=Unemployed	2	1=Never	8.27	Done	82	0	0	88	88	80	68	67	13	73	67	90	75	58	35	56	33	75	50	56.909	64.5	53.5
1.12	52.85	3	71.7	163	27	7510	58.4	398	8	27.8	1.1	0.7	139	80	0.01	2=Unemployed	3	1=Never	14.49	Done	93	50	0	50	88	100	95	50	81	80	50	100	100	68	60	72	100	100	60	67	82	83
1.31	41.28	4	49	154	20.7	8190	62.9	172	8.1	24.4	0.9	0.5	117	60	0.01	2=Unemployed	2	1=Never	17.53	Done	89	0	0	100	100	93	70	50	100	60	67	85	100	80	35	56	100	100	50	66.273	75	76.5
3	20.62	5	76	175	24.8	7200	.	133	14.6	44.1	1	1			2.52	2=Unemployed	2	3=Former	.	Done	91	0	0	75	100	93	68	50	100	67	67	90	100	58	45	60	100	100	50	64.636	73.25	77.5
1.12	68.07	2	72	168	25.5	8770	44.7	213	16	46.1	2.2	2.3	119	67	0.17	1=Employed	4	2=Current	21.98	Done	100	50	100	100	100	100	90	50	100	100	100	100	100	100	85	92	100	100	70	90	96.25	90.5
1.04	57.57	3	38.3	160.1	14.9	7530	31.8	505	11.8	35.3	0.8	0.6	95	65	0.04	2=Unemployed	2	1=Never	37.95	Done	73	0	0	88	88	93	35	83	75	53	33	60	50	45	5	32	67	75	25	56.455	40	49.75
1.67	40.53	4	67.6	165	24.8	9910	66.7	234	15.4	45.6	2.1	2.1	118	69	0.01	2=Unemployed	2	3=Former	18.14	Done	70	0	13	75	88	87	65	67	81	87	67	80	100	78	30	60	100	100	45	63.636	72	76.25
2.02	24.28	5	50.9	157	20.6	6540	69.8	222	10.9	34.8	1.6	1.2	135	65	0.04	2=Unemployed	2	1=Never	15.55	Done	84	0	0	100	75	80	68	67	81	93	17	80	75	80	50	64	67	88	35	60.455	71.25	63.5
3.2	20.19	5	76.4	169	26.7	7000	.	204	12.6	36.4	1.8	1.5			.	1=Employed	2	1=Never	.		.	.	.	.	.	.	.	.	.	.	.	.	.	.	.	.	.	.	.	.	.	.
0.7	99.64	1	76	163	28.6	11550	57.3	343	13.2	40	1.4	1.2	107	60	0.01	2=Unemployed	1	3=Former	12.69	Done	61	0	0	25	63	73	55	33	38	67	33	95	0	68	40	48	0	63	20	40.727	50.75	32.75
2.97	21.7	5	70	167	25.1	5900	57.3	131	11.8	32.7	2	1.5	118	64	0.06	2=Unemployed	2	3=Former	16.44	Done	84	50	75	100	94	93	75	67	50	60	0	85	75	88	65	44	100	88	95	68	78.25	81.75
0.71	87.14	2	60	154	25.3	5360	59.1	185	12	35.9	1.1	0.9	123	69	0.01	1=Employed	4	1=Never	12.11	Done	84	100	0	100	88	87	58	100	81	73	67	90	100	100	50	60	100	75	55	76.182	85	72.5
1.47	56.64	3	77	177	24.6	9200	36.1	298	13.9	39.4	0.6	0.5	111	74	0.11	1=Employed	1	2=Current	18.46	Done	93	100	100	50	88	87	83	50	63	73	67	100	100	100	50	40	100	88	35	77.636	87.5	65.75
2.69	23.86	5	68	172	23	6400	65.5	268	10.3	30.5	0.3	0.2	139	78	0.12	2=Unemployed	2	2=Current	23.88	Done	93	50	0	75	100	73	93	50	38	40	83	85	50	100	75	24	0	25	20	63.182	77.5	17.25
1.37	66.25	2	55.4	177	17.7	7880	66	252	14.6	42.9	0.5	0.5	123	75	0.01	2=Unemployed	1	1=Never	33.22	Done	95	100	0	100	97	93	80	100	100	73	33	100	100	100	90	72	100	100	65	79.182	97.5	84.25
0.82	103.54	1	88.1	178	27.8	4400	66.1	251	15.2	43.4	1.7	1.6	129	80	.	1=Employed	3	3=Former	31.69	Done	93	100	75	100	94	93	43	100	100	87	83	100	100	75	35	60	100	100	65	88	77.5	81.25
0.73	83.39	2	64	156	26.3	6050	55	228	14.4	43.1	0.6	0.6	120	81	0.01	1=Employed	4	1=Never	16.07	Done	100	100	100	100	100	100	70	83	75	93	67	95	100	88	55	76	100	100	65	89.818	84.5	85.25
0.95	91.88	1	76.6	173	25.6	5560	64.8	180	14.6	42.7	1.1	1	121	76	0.01	1=Employed	3	1=Never	16.81	Done	86	100	100	100	97	100	85	67	50	60	67	95	100	90	70	60	100	100	45	82.909	88.75	76.25
0.7	86.88	2	65	154	27.4	4940	45.2	186	13.9	40.1	1.1	1	122	71	0.01	1=Employed	3	1=Never	19.06	Done	93	100	0	100	66	67	75	33	94	87	50	90	100	88	75	72	100	100	60	69.545	88.25	83
1.79	40.91	4	72	177	23	7330	62.2	228	14.7	43.8	0.5	0.5	93	65	0.01	1=Employed	5	2=Current	11.97	Done	75	50	0	75	56	73	68	67	50	67	67	90	50	68	30	52	67	75	40	58.909	59.5	58.5
0.72	90.65	1	65.5	169	22.9	4600	59.8	220	11.5	35.6	0.7	0.6	145	77	0.01	2=Unemployed	3	1=Never	15.54	Done	95	50	0	100	100	100	90	50	94	87	100	95	100	90	50	100	100	88	75	78.727	83.75	90.75
1.05	73.89	2	92	176.1	29.7	4350	64.1	163	18.6	53.6	0.8	1	143	92	0.12	1=Employed	4	3=Former	32.81	Done	100	100	100	100	100	93	70	83	88	60	67	100	100	100	70	80	100	100	90	87.364	92.5	92.5
2.33	29.8	5	72	172	24.3	3320	67.5	85	11.1	33.7	0.4	0.3	119	76	0.01	1=Employed	4	1=Never	40.07	Done	86	100	75	100	84	87	60	67	31	73	67	90	100	68	40	60	100	75	45	75.455	74.5	70
1.32	60.07	2	63.7	168	22.6	7270	66.4	206	14.2	42.1	0.5	0.5	143	90	0.18	1=Employed	3	2=Current	25.03	Done	86	100	100	88	94	100	95	83	63	93	100	100	100	68	30	60	100	100	30	91.091	74.5	72.5
3.52	12.94	6	55.1	152.7	23.6	1430	72	56	7.5	23.4	1.6	0.8	145	80	0.74	2=Unemployed	2	1=Never	11.47	Done	84	0	0	100	63	67	100	50	0	60	67	55	75	58	5	76	100	75	40	53.727	48.25	72.75
1.07	72.29	2	54	169	18.9	6640	76.7	221	11.8	34.8	0.6	0.5	104	65	0.9	1=Employed	5	1=Never	12.33	Done	100	100	0	100	88	100	93	83	75	80	100	95	100	100	30	60	100	100	60	83.545	81.25	80
1.03	55.23	3	63.6	149.9	28.3	5440	53.1	232	14.7	42.9	0.9	0.9	125	69	0.14	2=Unemployed	3	1=Never	19.06	Done	55	100	0	100	84	93	90	83	100	67	83	60	0	33	15	92	0	88	40	77.727	27	55
1.08	75.35	2	75	185	21.9	7030	70.9	260	14.8	43.8	0.8	0.8	123	76	2.18	1=Employed	5	1=Never	25.09	Done	95	100	100	63	88	80	78	50	38	87	100	100	75	100	50	72	100	75	65	79.909	81.25	78
0.86	97.52	1	68	171	23.3	5980	64.3	164	14.8	43.7	0.9	0.9	123	75	0.1	1=Employed	4	1=Never	18.95	Done	100	100	100	100	100	100	70	50	100	100	83	100	100	100	75	80	100	100	75	91.182	93.75	88.75
1.27	62.81	2	73	171	25	4170	56.8	188	14	41.9	1.2	1.1	126	83	0.01	1=Employed	2	1=Never	15.88	Done	95	100	0	100	94	100	73	83	100	60	100	100	100	100	60	72	100	100	55	82.273	90	81.75
1.82	27.63	5	55	151.5	24	5590	69.8	225	11.7	36.4	0.9	0.7	126	69	0.29	2=Unemployed	2	1=Never	35.73	Done	73	0	0	75	91	93	60	33	63	80	67	55	50	45	30	52	0	88	55	57.727	45	48.75
1.42	41.18	4	67	159.4	26.4	5230	65	253	12.4	37.9	0.6	0.5	148	90	0.26	1=Employed	4	1=Never	22.64	Done	95	50	100	88	94	100	95	50	81	80	83	95	75	100	35	84	100	100	60	83.273	76.25	86
1.24	60.09	2	57.7	166.7	20.8	4810	62.8	194	13.8	40.6	0.7	0.6	141	92	0.01	1=Employed	2	1=Never	23.42	Done	100	100	0	100	100	100	68	100	63	67	67	100	100	100	25	76	100	100	55	78.636	81.25	82.75
0.7	90.9	1	53	155.6	21.9	8050	70	266	13	39.2	1	0.9	124	86	0.01	2=Unemployed	4	1=Never	15.91	Done	75	50	0	75	97	93	50	50	69	73	83	90	50	58	40	40	0	75	35	65	59.5	37.5
0.94	63.03	2	55.8	156	22.9	4860	57	326	13.8	42.1	0.5	0.5	120	69	0.11	1=Employed	2	1=Never	17.33	Done	98	100	50	100	91	100	60	67	100	93	67	95	100	100	90	64	100	100	45	84.182	96.25	77.25
0.68	92.75	1	60	155	25	4710	55.8	193	12.1	37.8	0.9	0.8	142	91	0.05	2=Unemployed	5	1=Never	12.66	Done	82	0	88	100	84	87	75	50	56	53	67	100	100	90	25	52	100	100	60	67.455	78.75	78
1.76	47.81	3	63.5	171	21.7	4030	53.9	174	15.1	45.3	0.7	0.7	143	85	0.01	2=Unemployed	4	1=Never	39.87	Done	95	0	0	63	97	100	78	67	81	87	100	100	100	100	75	76	100	100	60	69.818	93.75	84
2.29	34.45	4	88	179	27.5	6420	56.7	262	14.4	41.1	1.8	1.6	141	76	0.67	2=Unemployed	4	2=Current	11.19	Done	91	0	75	75	78	100	90	33	38	93	67	100	75	100	15	88	100	75	50	67.273	72.5	78.25
1.42	54.94	3	71.5	178	22.6	7100	57.7	265	14.8	43.7	1.8	1.7	133	84	0.01	1=Employed	4	2=Current	13.98	Done	84	50	100	100	72	100	60	100	75	67	67	95	0	23	20	60	100	75	30	79.545	34.5	66.25
1.13	50.37	3	45	157	18.3	8740	52.5	302	10.5	32.2	1.2	0.9	112	68	0.01	1=Employed	3	1=Never	27.02	Done	93	100	0	88	97	100	65	50	94	67	83	65	75	68	40	68	67	63	50	76.091	62	62
1.88	39.74	4	84.4	172	28.5	6700	39.7	219	11.1	33.1	0.8	0.6	134	85	0.01	1=Employed	4	3=Former	29.47	Done	86	100	100	100	94	93	85	67	56	87	67	95	50	100	20	68	100	88	50	85	66.25	76.5
0.47	149.94	1	48	156	19.7	4770	50.3	226	12.6	37.6	0.7	0.6	137	90	0.01	2=Unemployed	4	1=Never	17.89	Done	73	50	0	100	97	93	60	100	38	80	83	95	75	58	25	48	67	75	35	70.364	63.25	56.25
1.93	36.46	4	67.9	165	24.9	5590	67.4	223	12.5	35.9	0.9	0.7	111	67	0.2	1=Employed	4	2=Current	29.3	Done	98	100	0	100	94	93	55	83	88	87	50	85	100	100	25	60	100	100	45	77.091	77.5	76.25
1.3	61.14	2	79.6	170	27.5	4910	61.4	253	14.3	41	0.8	0.7	127	89	0.14	1=Employed	4	1=Never	28.26	Done	98	100	100	100	100	100	90	100	81	73	100	95	100	100	30	76	100	100	50	94.727	81.25	81.5
0.97	58.78	3	49.9	143.3	24.3	6760	55.2	298	13.9	41.6	0.5	0.5	122	63	0.01	2=Unemployed	2	1=Never	22.74	Done	52	0	0	100	81	87	55	100	13	60	100	55	0	58	10	40	0	50	30	58.909	30.75	30
0.75	84.34	2	59.3	170	20.5	5260	59.9	193	11.9	38	0.8	0.7	123	76	0.02	2=Unemployed	5	1=Never	14.63	Done	82	0	100	100	100	93	78	50	75	73	67	100	100	78	40	56	33	100	40	74.364	79.5	57.25
0.7	94.16	1	49.2	164	18.3	6060	74.6	215	13	37.4	0.7	0.6	126	81	0.13	2=Unemployed	4	1=Never	14.75	Done	98	50	100	75	100	100	95	50	94	87	67	95	100	100	45	76	100	100	65	83.273	85	85.25
0.74	88.31	2	98	161.5	37.6	9270	70.5	325	12.3	39.1	1.5	1.3	133	93	1.3	1=Employed	1	1=Never	9.75	Done	82	100	0	75	75	100	75	50	63	87	67	70	100	100	25	72	100	100	60	70.364	73.75	83
1.4	53.86	3	70	162	26.7	7700	52.6	251	15.1	44	1.2	1.2	126	74	0.01	1=Employed	3	2=Current	14.25	Done	98	100	100	88	100	100	80	50	69	67	100	95	100	100	60	80	100	100	80	86.545	88.75	90
1.35	55.08	3	72.5	171	24.8	4650	57.8	198	14.2	43.1	0.4	0.4	134	85	0.08	1=Employed	4	1=Never	17.95	Done	95	100	75	100	97	93	78	67	75	87	67	95	100	100	75	72	100	100	60	84.909	92.5	83
1.1	72.72	2	83.7	179.7	25.9	4070	57	196	15.2	44.3	1.1	1.1	152	81	0.01	1=Employed	4	2=Current	23.09	Done	86	50	75	63	59	93	23	33	13	80	67	100	100	90	35	68	100	100	70	58.364	81.25	84.5
1.73	31.05	4	69.8	161	26.9	4800	59.6	226	12.1	36	1.8	1.4	134	73	0.19	1=Employed	4	1=Never	13.89	Done	66	50	75	100	91	93	30	100	50	93	83	85	50	68	5	56	67	75	35	75.545	52	58.25
1.18	69.46	2	67	173	22.4	6460	51.9	284	14.2	41.1	1.4	1.3	145	96	0.11	1=Employed	3	3=Former	18.65	Done	98	100	100	100	100	100	78	83	88	87	67	100	100	100	55	68	100	100	60	91	88.75	82
1.27	56.57	3	59.2	165	21.7	6720	63.1	166	14.6	43.1	0.9	0.9	124	76	0.01	2=Unemployed	2	1=Never	32.96	Done	89	50	0	75	88	93	65	67	75	67	83	75	0	33	20	76	100	38	50	68.364	32	66
1.47	49.55	3	80.2	177	25.6	5730	51.5	161	12.5	36.8	0.7	0.6	122	79	0.01	1=Employed	3	1=Never	20.7	Done	95	100	100	100	100	93	75	83	88	93	100	88	100	100	90	88	100	100	80	93.364	94.5	92
1.07	78.65	2	73	174	24.1	5720	56.4	252	14.7	43.5	0.9	0.9	128	74	0.011	1=Employed	3	1=Never	11.79	Done	91	100	100	88	91	93	75	50	88	87	67	95	100	78	65	76	67	88	55	84.545	84.5	71.5
2.02	27.42	5	58.5	166.7	21.1	5590	66.3	123	11.1	34.2	0.6	0.5	107	60	0.03	2=Unemployed	3	1=Never	19.97	Done	95	50	100	100	94	100	75	67	88	100	83	95	100	100	65	84	100	100	90	86.545	90	93.5
0.89	95.66	1	86.2	170	29.8	6370	47.6	239	14.1	43.5	0.9	0.9	133	96	0.15	2=Unemployed	3	3=Former	13.52	Done	98	50	0	100	100	100	90	67	100	73	100	95	100	88	75	76	100	100	50	79.818	89.5	81.5
1.21	62.26	2	58	165	21.3	7060	39.3	191	14.9	40.8	0.7	0.6	105	62	0.07	1=Employed	4	2=Current	18.86	Done	84	50	100	100	88	73	65	50	0	33	50	55	0	23	15	48	0	25	50	63	23.25	30.75
0.88	99.13	1	86	185.7	24.9	8350	40.9	263	15.1	44.1	1.8	1.8	135	86	0.06	1=Employed	2	3=Former	15.84	Done	98	100	100	100	100	100	80	100	88	93	67	95	100	90	60	68	100	100	55	93.273	86.25	80.75
1.22	64.83	2	73.5	173	24.6	7450	58.8	221	14.4	42	0.7	0.7	123	80	0.04	1=Employed	2	2=Current	21.14	Done	95	100	100	100	94	93	80	50	94	93	83	100	100	90	50	84	100	100	65	89.273	85	87.25
0.91	65.44	2	59	159	23.3	4320	56.7	186	12	36.7	0.8	0.7	150	80	0.01	1=Employed	4	1=Never	32.02	Done	100	100	0	100	94	100	63	83	88	80	67	95	100	100	60	40	100	100	20	79.545	88.75	65
0.55	127.29	1	55	159	21.8	4770	58.1	222	14.7	43.2	1.5	1.4	127	78	0.01	1=Employed	4	1=Never	11.48	Done	89	100	0	100	97	93	60	83	69	87	83	95	100	68	35	68	100	100	70	78.273	74.5	84.5
0.7	89.31	2	60	161	23.1	4940	56.3	202	13	38.9	.	.	142	90	.	2=Unemployed	4	1=Never	.	Not Done	.	.	.	.	.	.	.	.	.	.	.	.	.	.	.	.	.	.	.	.	.	.
1.08	55.37	3	71.6	167	25.7	6090	64.7	188	13.3	38.9	1.4	1.2	142	94	0.17	1=Employed	3	1=Never	11.09	Done	95	100	0	75	100	100	100	67	81	93	67	100	100	100	25	64	100	75	40	79.818	81.25	69.75
0.69	90.81	1	46.3	153	19.8	4600	53.2	220	13.7	39.8	1	0.9	122	78	0.01	2=Unemployed	3	1=Never	14.3	Done	100	50	88	100	100	100	65	83	100	93	100	90	100	90	25	100	100	88	70	89	76.25	89.5
0.99	60.12	2	44.8	150.3	19.8	3830	62.5	209	12.5	38.9	0.7	0.6	129	82	0.41	1=Employed	5	1=Never	15.96	Done	66	50	100	75	81	80	45	50	69	87	50	75	0	100	20	40	67	75	40	68.455	48.75	55.5
2.34	29.42	5	56.7	165	20.8	8350	58	223	12.9	39.2	0.9	0.8	133	85	0.13	1=Employed	2	1=Never	16.59	Done	82	50	0	100	78	67	73	33	0	20	50	95	100	100	15	32	100	50	50	50.273	77.5	58
0.47	149.11	1	53.5	167	19.2	3640	57.2	235	11.2	36.1	0.6	0.5	125	66	0.02	1=Employed	1	2=Current	8.95	Done	98	100	0	100	100	93	93	67	100	80	67	95	100	90	45	64	100	100	60	81.636	82.5	81
0.72	89.71	2	57.3	168	20.3	4240	56.2	182	13.8	41.7	0.6	0.6	114	66	0.01	2=Unemployed	5	1=Never	14.67	Done	94	50	100	100	100	100	73	67	94	93	50	100	100	100	75	72	100	100	60	83.727	93.75	83
0.97	62.68	2	44.5	147.8	20.4	4920	58.5	259	12.8	37.7	0.9	0.8	94	61	0.02	1=Employed	2	1=Never	13.86	Done	81	100	0	75	50	100	85	50	100	80	100	95	100	100	65	72	100	100	50	74.636	90	80.5
1.24	63.63	2	71.5	167	25.6	4680	58.2	195	15.2	45.1	1.3	1.3	128	89	0.1	1=Employed	4	1=Never	11.7	Done	98	100	75	75	94	80	65	50	56	60	67	95	100	68	40	56	100	63	45	74.545	75.75	66
0.73	118.4	1	70.3	173	23.5	7150	64.5	234	15.9	46.6	0.7	0.7	120	73	0.09	1=Employed	4	3=Former	16.2	Done	95	100	100	100	100	93	80	50	100	67	100	90	100	100	55	76	100	100	70	89.545	86.25	86.5
0.62	102.74	1	62.6	160	24.5	6470	57.4	265	13.2	39.7	0.9	0.8	103	67	0.01	1=Employed	4	1=Never	9.31	Done	88	50	75	100	81	93	63	100	88	60	100	90	100	65	40	52	67	75	50	81.636	73.75	61
1.56	45.32	3	65	166	23.6	6340	56.6	262	14.7	42.8	1.3	1.2	116	74	0.26	2=Unemployed	3	3=Former	40.4	Done	98	100	100	75	100	100	95	67	100	87	100	95	100	100	70	76	100	100	70	92.909	91.25	86.5
0.87	91.1	1	67	162	25.5	4620	44.8	219	14.5	43.2	0.7	0.7	111	66	0.01	1=Employed	4	1=Never	29.04	Done	100	100	100	100	94	93	70	100	88	100	83	90	100	100	45	80	100	100	70	93.455	83.75	87.5
1.12	48.23	3	52.3	151	22.9	5470	63.4	294	12	36.8	1	0.8	123	71	0.01	2=Unemployed	2	1=Never	44.12	Done	71	50	0	100	84	87	65	50	75	80	83	85	50	100	45	72	33	100	55	67.727	70	65
1.25	49.67	3	43.4	161	16.7	4170	59	209	11.4	35.6	0.9	0.7	130	82	0.04	2=Unemployed	3	1=Never	16.15	Done	100	0	0	25	69	100	100	33	38	93	100	100	100	100	15	88	100	100	80	59.818	78.75	92
1.07	71.75	2	84	181.4	25.5	8470	54.5	197	16.4	46.7	1.1	1.1	143	97	0.43	1=Employed	4	3=Former	25.88	Done	92	100	75	63	100	93	68	50	100	87	67	100	100	100	55	68	100	88	50	81.364	88.75	76.5
1.25	63.34	2	61	168.6	21.5	4380	63.5	162	13.3	39.5	0.8	0.7	143	85	0.04	1=Employed	4	3=Former	13.3	Done	100	100	100	75	81	93	50	67	31	53	100	95	100	100	40	56	100	100	45	77.273	83.75	75.25
0.71	91.64	1	56.8	167.1	20.3	7120	66.8	271	12.6	37.9	0.8	0.7	139	78	0.01	2=Unemployed	4	1=Never	12.65	Done	79	0	100	88	100	93	68	50	50	67	33	85	100	100	30	32	100	100	25	66.182	78.75	64.25
0.77	82.61	2	57	166	20.7	4430	52	208	13.8	40.9	0.6	0.5	119	69	0.01	1=Employed	4	1=Never	13.67	Done	98	100	100	88	100	100	88	67	94	80	67	95	100	100	85	64	100	100	75	89.273	95	84.75
1.6	49.15	3	72.4	178	22.9	10500	61.2	336	14	41.8	0.9	0.8	148	97	0.1	2=Unemployed	3	2=Current	15.84	Done	57	0	38	100	41	47	15	100	6	33	33	75	0	23	5	0	0	25	0	42.727	25.75	6.25
2.32	28.48	5	84.5	181.5	25.7	6700	38.2	262	15.5	45.5	1	1	128	85	0.04	2=Unemployed	2	3=Former	14.56	Done	86	50	100	100	94	100	80	67	50	60	83	95	50	88	55	72	0	75	50	79.091	72	49.25
1.1	50.67	3	52.6	156	21.6	6410	65.2	261	12.8	38.3	1.4	1.2	134	77	0.01	2=Unemployed	5	1=Never	15.04	Done	79	100	0	75	81	87	80	83	75	73	67	100	100	100	45	52	100	100	55	72.727	86.25	76.75
1.4	52.24	3	50.3	160	19.6	7300	60.5	303	12.4	37.8	1	0.8	130	85	0.08	1=Employed	4	3=Former	16.11	Done	80	100	0	100	100	80	93	83	88	67	67	65	0	68	25	44	100	75	35	78	39.5	63.5
0.73	83.39	2	57	157.4	23	4500	59.6	262	12.4	36	1.2	1	122	79	0.41	2=Unemployed	4	1=Never	11.13	Done	69	50	50	100	100	93	80	83	94	93	100	95	100	68	45	60	100	75	80	82.909	77	78.75
0.93	63.81	2	58.9	160	23	6030	60.4	208	13.1	37.3	0.7	0.6	123	74	3.2	1=Employed	2	1=Never	14.15	Done	67	0	63	75	63	80	60	50	38	73	33	45	0	45	30	60	100	63	25	54.727	30	62
0.75	85.59	2	73.8	159	29.2	5180	60	182	13.3	40.7	1.5	1.4	140	100	0.23	2=Unemployed	3	1=Never	10.56	Done	56	0	0	75	78	87	55	83	38	60	33	70	100	45	25	36	67	100	45	51.364	60	62
1.48	35.39	4	51.4	160	20.1	3500	55	148	13.5	39.3	0.6	0.5	123	75	0.01	2=Unemployed	3	1=Never	13.7	Done	73	0	0	75	75	47	48	50	31	67	33	75	75	45	0	16	100	50	0	45.364	48.75	41.5
1.24	64.24	2	88	170	30.4	8760	58.4	231	16.4	47.1	1.1	1.2	124	76	0.26	2=Unemployed	2	1=Never	15.42	Done	88	100	50	63	91	80	60	33	75	87	67	95	100	80	15	60	100	100	40	72.182	72.5	75
1.15	70.43	2	68.5	178	21.6	5350	51.6	211	13.5	40	0.7	0.6	113	65	0.01	1=Employed	4	2=Current	14.6	Done	95	50	63	88	72	87	83	83	25	47	100	85	75	78	15	48	33	25	30	72.091	63.25	34
0.63	108.17	1	54.7	160	21.4	3800	48.3	220	13.2	38.6	0.6	0.5	125	77	0.01	1=Employed	1	1=Never	15.35	Done	100	100	0	100	97	100	90	50	94	87	50	95	100	100	85	72	100	100	60	78.909	95	83
0.59	115.33	1	74	167	26.5	7930	67.8	296	12	35.8	1.7	1.4	136	78	0.06	2=Unemployed	3	1=Never	10.82	Done	88	0	0	75	94	87	65	50	63	47	67	95	100	88	35	44	100	75	55	57.818	79.5	68.5
0.79	77.35	2	57	155	23.7	5330	72.7	262	12.5	37.1	1.3	1.1	136	90	0.41	1=Employed	4	1=Never	12.34	Done	94	100	100	75	100	100	80	50	100	80	100	95	100	90	50	84	100	100	40	89	83.75	81
2.32	27.89	5	64.8	170	22.4	8260	65	210	11.7	34.8	1.4	1.1	106	67	0.59	2=Unemployed	2	1=Never	17	Done	89	50	100	100	100	100	75	100	94	100	100	90	100	100	60	96	100	100	65	91.636	87.5	90.25
1.61	42.28	4	74.3	169	26	5950	57.6	198	13.2	37.5	1.3	1.1	134	81	0.01	2=Unemployed	3	1=Never	16.15	Done	100	50	75	100	97	93	78	83	88	80	50	100	100	100	55	84	100	50	50	81.273	88.75	71
1.51	34.17	4	42.9	147.2	19.8	5500	64.3	133	10.9	34.4	0.6	0.5	98	58	0.01	2=Unemployed	2	1=Never	12.21	Done	91	50	50	50	100	80	45	50	50	93	100	85	100	100	45	76	100	75	60	69	82.5	77.75
1.68	45.48	3	91	167.7	32.4	6900	49.1	296	15	44.1	0.9	0.9	137	85	0.01	1=Employed	6	2=Current	13.88	Done	57	50	75	63	75	80	40	83	63	87	50	30	0	68	15	44	0	63	0	65.727	28.25	26.75
1.71	40.25	4	70	170	24.2	5960	57.2	204	12.3	38	0.9	0.8	129	66	0.01	2=Unemployed	3	2=Current	13.67	Done	91	0	63	75	84	80	65	50	44	53	67	85	75	78	15	56	100	100	55	61.091	63.25	77.75
3.34	18.21	5	66	172	22.3	10300	66.7	282	11.3	34.8	1.9	1.5	149	77	0.36	2=Unemployed	2	3=Former	9.28	Done	57	0	0	100	53	60	60	67	44	33	67	25	0	53	35	52	0	25	15	49.182	28.25	23
2.91	17.11	5	55.7	152.2	24	5050	49.2	199	12.2	35.9	0.9	0.7	118	77	0.01	1=Employed	4	1=Never	17.23	Done	86	100	0	75	94	100	90	0	100	80	83	90	100	100	40	60	100	100	50	73.455	82.5	77.5
1.89	36.56	4	66.4	174	21.9	6310	55.5	245	13.5	39.6	1	0.9	124	68	0.11	1=Employed	2	2=Current	22.95	Done	100	100	100	88	100	100	80	83	100	100	83	100	100	100	95	96	100	100	100	94	98.75	99
2.23	22.19	5	72	154	30.4	5940	58.1	202	11.2	34.8	1.3	1	144	78	0.01	2=Unemployed	2	1=Never	10.16	Done	70	0	25	75	91	87	60	50	50	67	0	50	0	45	75	68	67	25	65	52.273	42.5	56.25
1.25	45.18	3	57.7	157.6	23.2	5140	57.2	250	12.5	37	0.9	0.7	135	87	0.01	2=Unemployed	4	1=Never	12.54	Done	84	0	50	100	72	93	48	50	31	87	67	75	100	90	30	64	100	100	30	62	73.75	73.5
1.09	74.19	2	73.5	174.2	24.2	9250	61.4	306	14.1	40.9	0.9	0.8	122	66	0.22	1=Employed	4	2=Current	10.39	Done	98	100	88	75	100	100	58	67	94	73	83	90	100	68	75	72	100	88	60	85.091	83.25	80
1.47	37.62	4	47	157	19.1	7190	50.1	324	12.2	38.9	0.8	0.7	110	70	0.23	2=Unemployed	4	1=Never	17.82	Done	75	50	75	75	91	73	75	67	100	87	67	95	100	78	60	80	100	100	45	75.909	83.25	81.25
1.63	51.81	3	84.4	170	29.2	7530	55.4	257	15.7	46.3	1.4	1.4	128	76	0.01	1=Employed	4	3=Former	16.9	Done	100	100	0	100	100	100	80	67	81	100	100	100	100	100	80	84	100	100	95	84.364	95	94.75
1.09	50.86	3	49.7	151	21.8	5870	64.8	188	12.5	37	0.9	0.7	130	83	0.01	2=Unemployed	2	1=Never	12.14	Done	98	0	0	100	100	100	70	100	100	67	100	95	100	100	90	96	100	100	65	75.909	96.25	90.25
1.03	72.71	2	58.6	168	20.8	7110	64.6	265	12.5	37.9	0.6	0.5	147	73	0.01	1=Employed	3	3=Former	23.38	Done	85	100	0	75	78	93	75	67	44	80	67	80	100	100	30	68	100	100	45	69.455	77.5	78.25
1.67	40.31	4	71.6	169.5	24.9	8020	64.7	225	14.4	42.1	1.5	1.4	115	65	0.29	2=Unemployed	3	3=Former	11.68	Done	70	50	38	100	72	93	85	100	94	87	100	60	50	100	70	80	100	100	60	80.818	70	85
5.09	14.57	6	72.8	172	24.6	5330	58	205	11.2	33.2	1.2	0.9	114	74	0.06	2=Unemployed	1	3=Former	27.85	Done	86	100	0	75	81	100	80	50	19	100	67	100	100	100	20	76	100	100	50	68.909	80	81.5
1.6	35.88	4	44	155	18.3	4670	73.4	170	14.8	45	0.8	0.8	127	73	0.01	2=Unemployed	3	1=Never	11.52	Done	89	0	0	100	81	100	100	100	13	60	83	100	100	100	50	72	100	100	75	66	87.5	86.75
1.31	54.58	3	79.7	168	28.2	5850	64.9	185	14.5	42	1.4	1.3	133	79	0.04	2=Unemployed	2	1=Never	20.19	Done	100	50	100	100	100	100	100	100	100	100	100	100	100	100	85	80	100	100	75	95.455	96.25	88.75
1.9	37.71	4	60.9	167	21.8	6510	60.3	304	11.7	35.3	1	0.8	142	81	0.01	1=Employed	5	3=Former	15.98	Done	88	100	100	100	100	93	78	67	69	73	83	95	100	100	10	68	100	75	55	86.455	76.25	74.5
1.05	59.99	3	52.1	167	18.7	8150	59.7	259	12	33.9	1.1	0.8	124	83	0.01	1=Employed	3	1=Never	11.69	Done	89	50	100	75	78	100	60	50	63	100	100	100	100	90	25	56	100	100	40	78.636	78.75	74
0.8	83.12	2	52	165	19.1	8290	56.8	271	14	41.9	1.4	1.3	115	71	0.02	1=Employed	4	1=Never	16.63	Done	98	100	0	25	94	80	73	0	75	47	67	100	100	100	55	44	100	75	30	59.909	88.75	62.25
1.73	41.21	4	66.3	160	25.9	6020	46.4	186	16.5	50.2	0.9	1	133	91	0.38	1=Employed	4	3=Former	16.17	Done	100	100	100	100	100	93	65	67	94	100	83	100	100	100	50	80	100	100	50	91.091	87.5	82.5
2	36.65	4	56.3	177	18	4980	44.2	257	12.2	35	0.8	0.6	106	71	0.02	2=Unemployed	2	2=Current	14.41	Done	91	0	100	63	50	67	88	33	25	47	83	85	100	68	0	36	100	38	25	58.818	63.25	49.75
0.75	84.74	2	45.8	152	19.8	4810	48.5	258	12.2	36.1	0.8	0.6	133	85	0.01	2=Unemployed	4	1=Never	12.7	Done	93	0	75	100	94	100	85	83	100	93	83	75	75	68	50	84	100	88	60	82.364	67	83
1.1	77.09	2	63.4	173	21.2	5130	61.9	265	14.3	43.1	1.1	1.1	111	62	0.04	2=Unemployed	2	3=Former	9.17	Done	91	50	100	75	94	87	48	67	75	60	100	95	100	80	40	60	100	88	55	77	78.75	75.75
3.62	12.61	6	70.2	160	27.4	6370	64.5	279	10.1	30.3	1.1	0.7	128	69	0.41	2=Unemployed	3	1=Never	11.28	Done	68	0	0	100	75	80	63	50	25	80	83	85	100	88	15	60	67	75	50	56.727	72	63
0.65	91.77	1	55.8	158	22.4	4000	65.6	167	13.5	39.7	0.6	0.5	131	78	0.01	2=Unemployed	3	1=Never	22.31	Done	96	50	0	100	84	87	75	83	63	87	100	90	100	100	60	80	100	100	60	75	87.5	85
1.42	37.24	4	47.2	144.6	22.6	5200	55.3	208	11.4	36.1	0.9	0.7	126	76	0.01	2=Unemployed	3	1=Never	14.62	Done	80	50	0	100	81	100	38	100	56	93	33	75	0	68	20	56	0	50	25	66.455	40.75	32.75
0.69	89	2	68	152.2	29.4	7000	60	324	13.4	39.2	0.9	0.8	139	80	0.36	2=Unemployed	5	1=Never	13.82	Done	100	50	0	100	94	100	100	50	100	93	100	100	100	100	55	76	100	100	85	80.636	88.75	90.25
0.74	107.89	1	72	162	27.4	6070	32.1	108	14	40.9	1.9	1.7	146	88	0.01	1=Employed	4	1=Never	19.62	Done	95	50	100	100	100	100	85	67	100	60	100	100	100	100	70	84	100	75	80	87	92.5	84.75
0.8	78.29	2	53	155	22.1	1060	55.4	371	14	42.3	1.1	1	137	88	0.27	2=Unemployed	4	1=Never	11.42	Done	95	0	100	50	94	100	85	33	69	73	100	95	75	90	30	56	33	50	40	72.636	72.5	44.75
1.3	48.43	3	67.2	150	29.9	6050	61	332	9.5	30.5	1.7	1.2	115	73	0.01	2=Unemployed	3	1=Never	7.79	Done	61	0	0	50	88	80	53	50	56	40	67	80	25	55	15	48	100	50	35	49.545	43.75	58.25
0.67	93.55	1	57	156.6	23.2	6380	52.8	324	13.1	38.9	1.7	1.5	116	73	0.11	2=Unemployed	5	1=Never	17.81	Done	100	50	0	75	100	100	100	50	100	100	100	100	100	100	85	100	100	100	100	79.545	96.25	100
1.54	47.14	3	68.5	173	22.9	6370	52	275	14.3	44	0.8	0.8	119	69	0.13	1=Employed	2	2=Current	15.31	Done	90	100	75	75	94	100	58	50	100	80	67	100	100	100	40	72	100	100	45	80.818	85	79.25
0.64	98.22	1	53	157	21.5	8130	78.6	246	13.7	40.9	1.3	1.2	112	68	0.01	1=Employed	2	1=Never	11.61	Done	94	100	100	100	94	93	48	83	100	67	33	100	100	68	65	48	100	75	55	82.909	83.25	69.5
1.28	58.79	3	59	173	19.7	12590	71.3	259	13.4	38.6	0.2	0.2	125	77	3.53	1=Employed	1	2=Current	8.95	Done	89	100	0	88	100	93	45	50	25	80	33	95	100	68	15	48	100	88	40	63.909	69.5	69
1.77	29.9	5	58.9	158	23.6	4900	59	201	12.9	40.2	1.4	1.3	113	70	0.05	2=Unemployed	2	1=Never	12.79	Done	88	0	100	100	91	87	65	83	56	80	83	80	25	68	20	60	100	88	30	75.727	48.25	69.5
0.78	76.68	2	62.8	158	25.2	4360	60.3	195	12.8	39	0.8	0.7	120	79	0.1	1=Employed	3	1=Never	19.37	Done	83	100	0	50	63	93	70	50	56	73	67	80	100	68	15	64	100	75	45	64.091	65.75	71
1.13	74.28	2	89.8	180	27.7	8520	75.3	229	16.4	48	1.6	1.7	124	76	0.13	1=Employed	1	2=Current	12.4	Done	66	0	0	63	63	67	53	67	44	47	67	90	75	58	45	60	33	50	30	48.818	67	43.25
0.96	62.57	2	50.8	158	20.3	4550	56.5	207	13	39.2	0.6	0.5	120	76	0.01	1=Employed	4	1=Never	9.57	Done	83	100	100	100	94	80	78	83	38	60	33	95	100	78	0	56	100	75	20	77.182	68.25	62.75
0.94	63.29	2	71.4	166	25.9	2400	51.6	152	11.2	33.9	0.6	0.5	150	103	0.08	1=Employed	4	1=Never	12.43	Done	95	100	100	100	100	100	80	100	100	87	100	90	100	100	85	80	100	100	55	96.545	93.75	83.75
1.14	49.31	3	55.8	157	22.6	5850	62.3	304	10.1	31.6	1	0.7	124	77	0.01	2=Unemployed	2	1=Never	10.96	Done	88	0	0	100	56	87	65	67	75	73	50	90	75	100	50	64	0	100	35	60.091	78.75	49.75
1.47	53.9	3	85.1	180	26.3	5370	62	258	15.2	44.1	1.3	1.3	146	76	.	1=Employed	3	3=Former	10.87	Done	80	50	0	50	84	80	80	33	31	67	17	95	100	90	15	44	100	63	25	52	75	58
1.25	42.49	4	66.4	147.7	30.4	6260	62.7	190	13	39.8	1.5	1.3	134	70	0.01	2=Unemployed	2	1=Never	10.96	Done	70	0	0	100	93	33	60	50	31	53	67	40	0	48	40	24	0	38	5	50.636	32	16.75
0.88	106.4	1	83	181	25.3	8440	64.7	209	15.5	46.1	0.7	0.7	162	99	0.01	2=Unemployed	1	1=Never	10.58	Done	90	100	0	88	84	93	73	83	50	87	33	100	100	100	30	60	100	100	45	71	82.5	76.25
0.59	118.12	1	49.2	158	19.7	3860	50.4	245	13.3	40.3	0.5	0.4	108	73	0.01	2=Unemployed	3	1=Never	11.89	Done	85	50	100	100	88	100	50	83	75	80	0	90	100	100	65	52	0	100	25	73.727	88.75	44.25
1.08	52.48	3	67.3	160	26.3	3680	54.1	108	12.3	38.1	0.6	0.5	130	81	0.24	2=Unemployed	5	1=Never	11.98	Done	90	0	100	50	84	100	85	33	50	80	67	90	75	78	30	76	67	88	50	67.182	68.25	70.25
1.39	41.19	4	59.1	159	23.4	3700	54.8	127	11.3	33.6	0.5	0.4	125	82	0.03	2=Unemployed	4	1=Never	13.22	Done	88	50	0	100	100	60	38	83	50	33	67	95	100	90	30	44	100	100	35	60.818	78.75	69.75
3.55	17.79	5	83.9	172	28.4	8390	67.9	141	12.8	38.6	0.8	0.7	107	63	1.37	1=Employed	3	3=Former	15.23	Done	100	50	0	88	91	100	73	67	75	87	67	90	100	100	70	92	100	100	85	72.545	90	94.25
3.29	15.38	5	52	163	19.6	6060	69.6	156	9.1	27.4	1.4	0.9	119	72	0.01	1=Employed	4	1=Never	10.98	Done	57	50	75	75	50	93	43	50	13	93	67	95	100	68	30	60	100	63	30	60.545	73.25	63.25
1.01	90.01	1	66.3	171	22.7	9910	62.9	284	15.4	44.3	0.8	0.8	103	65	0.03	2=Unemployed	3	1=Never	14.86	Not Done	.	.	.	.	.	.	.	.	.	.	.	.	.	.	.	.	.	.	.	.	.	.
1.05	89.16	2	46.8	167	16.8	5010	50.3	223	14.2	41.5	0.6	0.6	117	69	0.01	2=Unemployed	1	1=Never	11.18	Done	100	100	0	75	100	100	100	67	100	87	100	100	100	100	30	76	100	100	45	84.455	82.5	80.25
0.96	83.96	2	75.5	173	25.2	12840	48	228	14.8	43.6	0.7	0.7	131	86	0.01	2=Unemployed	2	3=Former	10.76	Done	70	50	100	63	88	80	58	33	50	73	83	85	50	68	35	64	100	75	45	68	59.5	71
5.46	10.82	6	65	155	27.1	5100	70.9	262	11	32.9	1.7	1.2	152	86	0.01	1=Employed	4	3=Former	10.31	Done	84	100	25	50	78	73	78	33	13	53	33	80	100	78	30	60	100	75	30	56.364	72	66.25
1.16	73.44	2	101	181	30.8	5550	54.4	280	15.3	45.3	0.6	0.6	148	100	0.01	1=Employed	4	1=Never	15.97	Done	100	50	0	100	100	100	73	67	100	87	100	100	100	90	30	92	100	100	55	79.727	80	86.75
2.45	20.62	5	65.8	164	24.5	6630	68.4	221	10.2	31.9	2	1.4	120	71	0.01	2=Unemployed	1	1=Never	10.71	Done	57	0	0	100	69	100	58	50	31	80	67	65	50	55	15	72	100	88	20	55.636	46.25	70
0.73	88.75	2	71.6	169.3	25	4100	54.7	228	13.6	41.5	0.7	0.6	132	81	0.01	2=Unemployed	4	1=Never	18.53		.	.	.	.	.	.	.	.	.	.	.	.	.	.	.	.	.	.	.	.	.	.
0.99	84.6	2	65.9	173	22	4500	44.1	204	13.3	39.9	0.7	0.6	114	72	0.01	1=Employed	4	1=Never	16.46	Done	85	100	88	100	78	93	70	67	38	87	67	95	100	100	30	64	100	75	55	79.364	81.25	73.5
0.8	81.16	2	78	161	30.1	9100	60.3	484	12.3	37.6	.	.	.	.	.	1=Employed	3	1=Never	.	Not Done	.	.	.	.	.	.	.	.	.	.	.	.	.	.	.	.	.	.	.	.	.	.
0.95	83.58	2	71	170	24.6	5600	49.2	257	14.6	44.8	1.2	1.2	153	97	0.03	1=Employed	3	1=Never	16.56	Done	100	100	100	100	97	87	85	83	88	87	67	95	100	100	75	84	100	100	60	90.364	92.5	86
1.49	37.19	4	64.2	163.3	24.1	4520	59.5	156	10.8	31.9	0.7	0.5	126	86	0.24	2=Unemployed	4	1=Never	38.97	Done	84	0	25	100	63	67	40	67	44	60	50	60	0	35	15	28	0	38	5	54.545	27.5	17.75
1.24	45.25	3	55	153	23.5	8460	65	243	10.9	33.3	0.8	0.6	112	67	1.46	2=Unemployed	4	1=Never	11.7	Done	80	0	0	100	69	80	30	67	56	53	50	50	0	33	25	24	0	25	30	53.182	27	19.75
3.2	17.13	5	50.4	150	22.4	10400	54.5	357	10.7	33.4	0.9	0.7	115	70	0.21	1=Employed	3	1=Never	9.72	Done	87	100	0	63	88	93	90	50	75	100	100	90	100	100	15	56	100	100	20	76.909	76.25	69
0.72	133.01	1	71	176	22.9	9860	75.6	192	15.1	43.7	1.2	1.2	108	56	0.01	2=Unemployed	2	1=Never	9.33	Done	95	0	100	50	91	100	90	33	38	80	67	100	100	90	35	68	100	100	50	67.636	81.25	79.5
2.51	27.13	5	78.2	172	26.4	6480	61.9	131	12.4	36.4	0.8	0.6	136	87	0.21	1=Employed	4	3=Former	23.54	Done	50	100	100	100	81	60	85	50	50	53	67	90	100	80	50	72	100	75	65	72.364	80	78
1.99	34.81	4	69.9	163.1	26.3	3800	56	232	11.5	32.9	0.8	0.6	124	77	0.07	1=Employed	2	3=Former	16.58	Done	98	100	0	75	88	100	83	67	88	67	100	100	100	100	80	100	100	100	100	78.727	95	100
0.84	75.48	2	53	160	20.7	4380	65.5	172	13.3	38.4	1.9	1.6	152	97	0.15	1=Employed	3	1=Never	30.05	Done	98	50	0	75	100	93	73	50	88	73	50	85	100	88	60	68	100	100	50	68.182	83.25	79.5
1.08	54.38	3	54.3	152	23.5	6600	57.8	276	12.9	38.8	0.7	0.6	139	88	0.01	1=Employed	4	1=Never	16.3	Done	89	100	100	100	94	80	75	50	69	87	67	100	100	100	65	64	100	100	55	82.818	91.25	79.75
0.99	59.62	3	50.8	158	20.3	4720	55	191	13	38.1	0.6	0.5	127	77	0.02	1=Employed	4	1=Never	12.13	Done	90	100	100	100	72	93	70	100	56	73	67	95	100	68	15	56	33	100	35	83.727	69.5	56
1.14	67.46	2	83.6	173.7	27.7	7680	66	197	13.4	39	1.1	1	159	99	0.01	1=Employed	4	1=Never	13.98	Done	100	100	100	88	91	93	63	67	75	80	100	95	75	100	40	84	100	88	70	87	77.5	85.5
0.82	105.15	1	65.3	175	21.3	4590	56.6	203	15.5	45.4	1.1	1.1	123	83	0.01	1=Employed	3	1=Never	14.75	Done	98	100	100	75	88	87	85	50	75	93	100	95	100	100	30	64	100	88	40	86.455	81.25	73
1.27	61.89	2	64.5	178	20.4	4200	54.4	202	12.4	37	0.4	0.3	120	69	0.02	1=Employed	4	1=Never	15.02	Done	85	100	100	100	84	100	78	83	31	67	100	95	75	100	25	72	67	63	40	84.364	73.75	60.5
0.71	84.85	2	49.1	153	21	4990	48.7	184	13.4	40.3	0.7	0.6	152	98	0.01	1=Employed	2	1=Never	22.71	Done	81	100	88	100	91	93	65	83	94	93	67	80	100	58	30	60	100	75	35	86.818	67	67.5
0.66	95.59	1	42.1	156	17.3	5420	64.5	191	13.2	38.7	1.5	1.3	137	84	0.04	2=Unemployed	3	1=Never	13.32	Done	80	0	0	75	94	87	40	83	94	67	67	75	50	68	25	60	67	63	35	62.455	54.5	56.25
0.85	100.35	1	56	169	19.6	4930	49.3	303	15.6	44.5	0.4	0.4	148	103	0.86	1=Employed	4	2=Current	10.93	Done	98	100	100	100	100	87	85	100	75	87	100	95	75	80	40	80	100	88	55	93.818	72.5	80.75
0.95	91.3	1	72.9	176	23.5	6650	66.8	178	16.2	45.2	1	1	127	77	0.01	1=Employed	3	2=Current	10.79	Done	95	50	100	100	94	100	85	67	50	73	67	100	100	90	30	44	100	75	25	80.091	80	61
2.47	26.1	5	57.5	160	22.5	4050	46.7	194	12.7	38.3	0.6	0.5	135	88	0.01	1=Employed	3	1=Never	22.18	Done	94	100	0	88	81	100	75	50	50	73	67	90	100	90	20	68	100	75	45	70.727	75	72
1.32	39.9	4	59.5	154	25.1	4560	64.2	134	12.8	39.7	1	0.9	136	69	0.68	1=Employed	6	1=Never	12.32	Done	84	100	0	100	66	100	63	83	56	93	83	85	100	88	40	84	100	100	65	75.273	78.25	87.25
0.77	119.44	1	67.6	172	22.9	5610	50.5	296	14	42.4	1.2	1.1	132	83	0.19	2=Unemployed	4	1=Never	12.02	Done	91	100	0	63	94	93	65	17	88	80	67	95	100	90	45	76	100	100	55	68.909	82.5	82.75
2.35	29.88	5	61.6	169	21.6	6850	50.2	212	12.6	36	0.6	0.5	145	95	0.01	1=Employed	3	2=Current	19.28	Done	91	50	88	100	97	100	95	67	100	100	100	100	100	80	45	64	100	100	50	89.818	81.25	78.5
0.79	72.16	2	56.7	156	23.3	5380	71.2	239	13.2	39.4	1.4	1.2	125	71	0.01	2=Unemployed	2	1=Never	42.77	Done	84	50	0	63	78	93	75	50	81	100	67	80	75	78	40	52	67	88	25	67.364	68.25	58
1.1	82.24	2	80	172	27	6260	51.9	232	14.8	43.9	1.9	1.9	139	74	0.01	1=Employed	1	1=Never	16.94	Done	91	100	0	75	88	93	80	67	75	93	50	100	100	90	70	76	100	100	65	73.818	90	85.25
0.67	97	1	51.3	153	21.9	6200	57.4	290	14.1	42.7	0.8	0.8	139	89	0.03	1=Employed	4	1=Never	20.49	Done	95	100	100	100	100	100	88	67	94	93	83	100	100	100	45	72	100	100	65	92.727	86.25	84.25
0.6	105.82	1	58.6	150	26	5030	51.4	217	14.8	43.7	1.6	1.6	119	72	0.01	2=Unemployed	4	1=Never	13.16	Done	93	0	0	100	59	87	73	67	50	60	33	85	50	78	30	64	33	75	20	56.545	60.75	48
1.21	45.7	3	52.7	160	20.6	5290	67	121	11.6	34.8	0.8	0.6	136	82	0.01	2=Unemployed	4	1=Never	15.37	Done	100	100	100	100	91	100	58	50	50	100	67	90	100	100	20	72	100	100	45	83.273	77.5	79.25
0.88	97.99	1	86.1	173	28.8	5670	65.2	177	15.5	46.1	1	1	164	104	0.01	1=Employed	2	1=Never	11.73	Done	75	50	100	75	100	93	80	50	81	67	67	95	50	58	30	60	100	75	25	76.182	58.25	65
1.49	36.75	4	61.2	161	23.6	3790	56.4	119	12	36.4	1.2	1	129	86	0.05	1=Employed	4	1=Never	12.09	Done	95	100	0	100	97	100	95	100	94	87	67	100	100	100	65	76	100	100	60	85	91.25	84
0.61	110.98	1	49	158	19.6	6620	66.4	149	13.7	41.1	0.6	0.5	105	65	0.02	2=Unemployed	2	1=Never	9.49	Done	84	50	0	100	97	100	60	83	69	100	100	100	100	90	25	80	100	100	50	76.636	78.75	82.5
1.06	78.61	2	82	178	25.9	6080	62.5	308	13.2	39.6	0.5	0.4	127	86	0.11	1=Employed	4	1=Never	18.02	Done	84	50	0	75	81	80	63	67	25	53	67	85	100	80	35	48	100	75	35	58.636	75	64.5
2.65	24.06	5	54	169	18.9	4200	49.9	130	11.5	33.8	1	0.8	113	69	0.01	2=Unemployed	2	1=Never	37.24	Done	91	0	25	100	78	93	53	100	31	60	100	90	50	100	20	68	100	100	60	66.455	65	82
1.32	60.38	2	64	175	20.9	6360	50.5	259	12.6	37.5	0.6	0.5	127	74	0.12	1=Employed	3	3=Former	19.56	Done	77	50	0	100	72	60	25	100	31	73	33	95	100	100	10	40	100	88	15	56.455	76.25	60.75
0.82	73.5	2	55.7	155	23.2	4300	58.3	194	11.5	34.8	0.9	0.7	116	74	0.17	1=Employed	4	1=Never	10.4	Done	91	50	38	100	88	87	35	100	56	60	100	80	100	100	5	60	100	100	50	73.182	71.25	77.5
0.62	110.19	1	62	167	22.2	6890	60.3	281	13.4	39.4	0.8	0.7	132	84	0.01	1=Employed	2	1=Never	16.64	Done	98	100	100	100	100	100	85	67	100	87	100	95	75	58	30	96	100	100	50	94.273	64.5	86.5
1.3	44.1	4	51.3	158.9	20.3	3290	69	156	10.6	33	0.5	0.4	130	78	0.27	2=Unemployed	3	1=Never	13.51	Done	45	50	0	63	75	93	100	33	19	73	67	65	25	23	10	16	0	63	5	56.182	30.75	21
1.07	81.15	2	85	183	25.4	5160	63.8	277	14.7	42.6	1.2	1.1	130	74	0.01	1=Employed	1	1=Never	24.63	Done	86	50	0	75	66	87	55	50	56	67	33	95	50	68	30	64	67	75	35	56.818	60.75	60.25
0.95	65.49	2	59.4	162	22.6	5300	69.5	189	12.6	38.7	0.8	0.7	166	119	0.01	1=Employed	2	1=Never	11.08	Done	75	100	0	100	91	93	70	83	69	80	100	85	100	68	25	76	67	88	45	78.273	69.5	69
0.61	110.98	1	53	167	19	5330	62.3	198	13.6	39.2	0.5	0.4	117	73	0.01	1=Employed	1	1=Never	12.42	Done	95	50	100	100	91	87	68	67	69	87	50	95	100	100	65	60	100	75	55	78.545	90	72.5
1	58	3	58	158	23.2	3200	52.3	242	12.4	37.1	0.7	0.6	126	83	0.01	1=Employed	4	1=Never	11.28	Done	93	100	0	75	100	100	88	67	75	67	83	95	75	90	25	72	100	88	50	77.091	71.25	77.5
0.87	92.51	1	88	180	27.2	6910	52.8	176	16.1	47.3	1.2	1.3	128	78	0.01	1=Employed	5	2=Current	13.27	Done	94	100	100	100	100	87	80	83	100	87	50	80	100	100	60	68	100	100	50	89.182	85	79.5
1.18	62.76	2	75.8	176.8	24.2	6640	69.7	173	14.1	42.5	0.7	0.7	128	82	0.05	1=Employed	2	1=Never	30.16	Done	86	100	100	75	88	87	73	50	75	80	83	90	100	78	40	60	100	100	55	81.545	77	78.75
1.64	42.78	4	68	163	25.6	5290	58.2	196	13.1	38.7	0.7	0.6	129	74	0.02	1=Employed	2	3=Former	25.66	Done	100	100	50	100	81	93	85	100	81	67	67	95	100	100	60	68	100	100	50	84	88.75	79.5
1.76	41.36	4	68	176	22	3380	53	159	13.6	40.2	0.6	0.5	135	93	0.01	1=Employed	4	3=Former	28.18	Done	83	50	75	100	56	100	75	83	6	27	50	95	100	88	20	40	100	25	25	64.091	75.75	47.5
1.54	46	3	82	173	27.4	5100	56.8	185	13.4	40.5	1.2	1.1	127	82	0.01	1=Employed	5	3=Former	23.35	Done	100	100	63	100	100	100	75	100	100	100	100	95	100	100	75	100	100	100	90	94.364	92.5	97.5
1.06	55.33	3	42	154	17.7	6060	62.3	91	11.8	35.3	1.2	0.9	134	78	0.01	2=Unemployed	4	1=Never	15.03	Done	91	50	100	88	81	80	75	67	81	100	100	95	100	90	45	80	100	100	55	83	82.5	83.75
0.99	60.93	2	81	167	29	4170	54.8	211	11	34.9	0.8	0.6	114	68	0.25	2=Unemployed	4	1=Never	20.9	Done	90	50	0	75	69	87	75	67	25	60	67	70	25	65	25	60	100	75	50	60.455	46.25	71.25
0.44	153.94	1	68.4	147	31.7	5500	52.6	192	13.6	42.6	1.8	1.7	124	80	0.19	2=Unemployed	1	1=Never	8.78	Done	46	0	0	100	66	73	65	67	50	53	67	40	0	33	50	68	67	50	50	53.364	30.75	58.75
1.99	34.81	4	67.5	165.4	24.7	4470	79.7	106	10.8	34.4	1.1	0.8	117	77	2.41	1=Employed	2	3=Former	12.2	Done	100	100	0	75	78	87	65	83	0	67	83	95	100	68	20	72	100	75	65	67.091	70.75	78
0.79	75.28	2	54.5	159	21.6	3610	65.3	151	11.7	36.5	0.7	0.6	104	70	0.94	2=Unemployed	4	1=Never	26.1	Done	89	50	0	75	88	93	100	67	94	87	83	100	100	90	30	68	100	88	50	75.091	80	76.5
3.19	15.27	5	46	157	18.7	5100	69.4	183	8.7	26.1	0.7	0.4	132	74	0.01	1=Employed	2	1=Never	10.9	Done	84	0	88	100	91	80	70	67	50	80	100	85	50	58	25	84	33	63	75	73.636	54.5	63.75
0.77	117.08	1	71	175	23.2	6700	61.9	254	14.9	42.7	0.8	0.8	148	84	0.01	1=Employed	3	3=Former	16.36	Done	100	100	10	100	97	100	63	83	81	87	100	100	100	100	65	68	100	100	30	83.727	91.25	74.5
0.77	119.44	1	60	163	22.6	5370	58.2	191	16.1	45.8	1.1	1.1	128	81	0.84	1=Employed	3	1=Never	10.74	Done	95	50	100	100	100	100	75	67	100	87	100	100	100	90	50	88	100	100	70	88.545	85	89.5
0.81	107.23	1	56.5	160	22.1	6340	55.9	204	15.9	45.7	0.8	0.8	112	76	0.03	1=Employed	4	1=Never	16.53	Done	91	100	100	100	100	100	70	100	75	80	83	100	0	68	80	68	100	88	60	90.818	62	79
1.17	64.03	2	64	162.6	24.2	6690	50.4	207	13.5	39.9	0.7	0.6	133	83	0.07	1=Employed	3	3=Former	30.11	Done	100	100	100	100	100	100	100	83	100	100	100	100	100	100	85	84	100	100	75	98.455	96.25	89.75
1.4	49.54	3	66.6	163	25.1	6820	59.6	203	15.7	46.1	1	1	133	70	0.01	1=Employed	2	1=Never	.	Done	96	100	75	75	91	100	65	50	75	80	67	90	100	100	30	64	100	88	50	79.455	80	75.5
1.9	34.92	4	80	174.8	26.2	5910	60.1	162	14.7	43.5	0.8	0.8	132	64	0.01	1=Employed	2	2=Current	17.22	Done	70	100	0	100	50	80	75	100	44	80	83	45	100	88	25	64	100	100	40	71.091	64.5	76
1.31	58.16	3	62.7	165	23	4420	48.7	214	14.5	41.8	0.8	0.7	142	80	0.1	1=Employed	4	1=Never	15.77	Done	98	100	100	75	100	100	75	67	94	87	100	100	100	100	80	92	100	100	85	90.545	95	94.25
1.53	34.86	4	69.8	156	28.7	7220	57.2	221	11.4	33.8	0.8	0.6	135	82	0.52	1=Employed	2	1=Never	16.04	Done	90	100	100	100	91	93	75	100	81	87	83	90	100	80	50	76	100	100	60	90.909	80	84
1.86	28.34	5	50.9	144.6	24.3	7830	55.4	302	14.3	42.9	0.9	0.9	136	74	0.05	2=Unemployed	4	1=Never	14.15	Done	89	100	0	100	88	93	73	67	63	93	67	90	100	45	30	68	67	100	40	75.727	66.25	68.75
0.84	69.4	2	66	160	25.8	6920	58.1	346	14.1	42.5	0.8	0.8	141	60	0.01	2=Unemployed	2	1=Never	12	Done	98	50	0	100	93	100	75	100	63	93	67	80	75	78	40	60	0	75	50	76.273	68.25	46.25
1.37	51.83	3	81	170	28	6040	50.8	244	14.5	41.8	0.6	0.6	141	89	0.27	2=Unemployed	3	3=Former	19.38	Done	89	100	100	100	88	87	70	100	69	93	67	90	75	75	35	56	100	75	50	87.545	68.75	70.25
1.85	40.49	4	67	167	24	8750	72.4	307	12.6	36.7	1.2	1	125	86	0.01	1=Employed	4	1=Never	9.93	Done	93	100	100	100	91	87	75	67	50	87	67	75	100	100	60	72	100	100	100	83.364	83.75	93
0.61	103.82	1	58	156.5	23.7	3710	52	194	12.2	36.3	1	0.8	100	70	0.15	2=Unemployed	2	1=Never	25.78	Not Done	.	.	.	.	.	.	.	.	.	.	.	.	.	.	.	.	.	.	.	.	.	.
0.92	86.06	2	72	177	23	5300	49.1	180	16.5	46.5	1.2	1.2	153	84	0.13	2=Unemployed	4	3=Former	16.89	Done	95	0	75	75	91	87	75	67	75	53	67	95	75	55	25	52	100	63	45	69.091	62.5	65
1.56	44.61	4	54	161.6	20.7	9690	53.1	266	12.2	38.7	0.7	0.6	117	60	0.64	2=Unemployed	2	2=Current	13.69	Done	95	50	100	75	96	87	60	50	75	67	100	45	0	100	25	88	0	100	60	77.727	42.5	62
0.8	71.55	2	64.8	157	26.3	5000	52	113	13.9	40.6	0.8	0.7	127	65	0.11	2=Unemployed	2	1=Never	22.23	Done	84	50	0	100	100	60	93	100	88	47	100	85	100	58	45	24	0	38	20	74.727	72	20.5
1.95	25.59	5	63	153	26.9	11230	59.4	484	10.7	36	1.5	1.2	120	70	1.52	2=Unemployed	1	1=Never	24.26	Done	89	0	0	63	68	100	80	50	44	93	33	55	100	78	20	52	100	75	40	56.364	63.25	66.75
2.11	23.58	5	65	156.8	26.4	5580	62.7	305	11.1	34.1	2.1	1.6	129	54	0.2	2=Unemployed	2	1=Never	10.25	Done	59	0	0	100	67	80	65	83	31	100	33	60	100	55	0	52	0	75	40	56.182	53.75	41.75
1.21	60.97	2	88	177	28.1	5840	65	249	12.2	35.7	0.9	0.7	138	74	0.01	1=Employed	3	2=Current	20.56	Done	100	100	100	100	100	80	73	83	100	60	50	90	100	68	55	60	100	50	55	86	78.25	66.25
2.4	27.75	5	56	161	21.6	6640	48.4	193	9.5	27.5	1.1	0.7	153	61	0.01	1=Employed	2	2=Current	15.6	Done	71	50	0	100	41	80	70	67	44	67	67	70	0	45	35	48	0	75	40	59.727	37.5	40.75
1.83	36.47	4	54	162	20.6	8210	59.1	243	12.6	39.2	1.1	1	140	80	0.01	2=Unemployed	2	3=Former	24.85	Done	77	0	0	100	78	87	75	83	25	53	83	85	0	78	40	60	0	88	50	60.091	50.75	49.5
1.07	70.5	2	65.1	173	21.8	5670	64.5	291	13.9	40.5	1.6	1.4	121	85	0.08	1=Employed	5	3=Former	16.08	Done	90	50	100	100	100	100	95	83	100	73	67	95	100	100	75	84	100	100	55	87.091	92.5	84.75
1.57	44.84	4	71.5	171	24.5	7800	59.3	251	9.4	27	1.3	0.8	190	90	0.01	1=Employed	2	1=Never	11.98	Done	93	100	50	88	91	100	90	50	44	80	67	95	100	100	30	76	100	88	55	77.545	81.25	79.75
2.25	30.11	4	68.5	172	23.2	11020	35.3	258	14.5	41.6	1.4	1.3	118	70	0.41	2=Unemployed	2	2=Current	20.44	Done	95	0	75	100	81	100	63	83	50	67	67	90	100	68	30	28	67	63	25	71	72	45.75
5.28	12.19	6	99	175.6	32.1	6610	58.3	247	10.5	31.1	0.7	0.5	140	80	0.01	1=Employed	3	3=Former	11.6	Done	65	50	0	100	94	87	58	100	63	60	83	90	50	68	0	52	0	63	30	69.091	52	36.25
1.6	42.95	4	73	171.8	24.7	5500	52.9	165	13.3	39	0.9	0.8	139	69	0.32	1=Employed	3	3=Former	25	Done	86	100	88	75	94	87	73	50	56	80	67	85	75	78	45	72	0	75	35	77.818	70.75	45.5
1.27	55.44	3	68.2	161	26.3	6040	50	196	15.2	45.5	0.9	0.9	128	56	0.08	1=Employed	2	1=Never	26.3	Done	98	100	88	100	97	87	63	67	88	100	100	95	100	100	70	96	100	100	87	89.818	91.25	95.75
2.37	27.45	5	69	165	25.3	5900	66.6	219	12.4	37.4	0.6	0.5	118	70	.	2=Unemployed	3	3=Former	20.38	Done	89	100	0	100	96	100	95	83	100	93	83	75	100	90	70	96	100	100	80	85.364	83.75	94
1.6	44.31	4	77	169	27	10930	64.6	218	15	42.4	1.4	1.3	122	83	1.01	1=Employed	4	3=Former	21.86	Done	98	50	0	75	100	100	90	83	94	87	83	95	100	100	35	80	100	100	55	78.182	82.5	83.75
2.32	21.56	5	85	151.6	37	7030	50.2	258	12.6	37.8	1.6	1.3	146	80	.	2=Unemployed	2	1=Never	13.26	Done	66	50	0	25	71	67	43	50	31	47	67	65	0	43	25	60	67	75	0	47	33.25	50.5
3.11	15.02	5	69	171	23.6	7040	74	155	9.3	30	1.9	1.3	125	52	0.02	2=Unemployed	2	1=Never	12.26	Done	80	50	0	75	64	87	75	50	88	67	67	85	100	90	55	52	67	100	30	63.909	82.5	62.25
1.15	66.27	2	75	173	25.1	4400	45.5	178	15.6	44.1	0.8	0.8	140	90	0.12	1=Employed	4	3=Former	22.1	Done	86	50	100	100	97	100	75	83	81	80	100	100	100	90	40	96	100	100	70	86.545	82.5	91.5
2.53	25.17	5	72.5	162	27.6	4770	49.3	179	11.4	34.2	0.7	0.5	119	46	6.7	2=Unemployed	2	3=Former	17.96	Done	90	0	50	100	60	80	95	67	6	93	100	60	25	100	20	28	100	63	25	67.364	51.25	54
3.97	14.92	6	56	162	21.3	5810	60.4	259	11.1	35.1	1.5	1.2	152	57	0.17	2=Unemployed	4	3=Former	20.42	Done	78	0	0	100	72	60	60	83	0	47	67	60	50	70	25	56	0	25	40	51.545	51.25	30.25
1.15	47.51	3	47	164	17.5	8300	59.5	323	12.7	38.8	0.8	0.7	130	80	0.66	2=Unemployed	2	1=Never	13.22	Done	93	0	0	100	97	93	38	100	.	80	100	95	100	100	25	.	100	100	80	.	80	.
1.16	63.59	2	76.9	172	26	7290	59.5	221	15	44.1	1.3	1.3	123	78	.	2=Unemployed	5	1=Never	22.42	Done	100	50	0	100	91	93	85	83	100	87	100	95	100	100	50	88	100	100	55	80.818	86.25	85.75
2.2	22.69	5	61.5	156	25.3	5220	63.8	323	11.6	35.5	1	0.8	123	64	0.24	2=Unemployed	3	1=Never	21.59	Done	91	0	100	75	89	100	95	50	63	93	100	85	50	55	15	60	67	88	30	77.818	51.25	61.25
0.79	71.54	2	78.7	162	30	6330	56.5	267	12.5	38.4	1.8	1.5	136	75	0.22	2=Unemployed	2	1=Never	29.1	Not Done	.	.	.	.	.	.	.	.	.	.	.	.	.	.	.	.	.	.	.	.	.	.
2.71	18.65	5	74.2	154	31.3	13090	76.9	286	11.6	35.6	0.8	0.6	146	82	0.8	1=Employed	4	1=Never	9.99	Done	100	100	0	88	97	100	55	83	100	80	67	90	100	100	50	56	100	63	55	79.091	85	68.5
2.2	23.09	5	59	158	23.6	4990	34.3	144	11.3	34.7	0.5	0.4	132	72	0.01	2=Unemployed	4	1=Never	10.49	Done	75	0	0	63	53	80	63	33	19	47	33	55	25	23	10	20	0	50	10	42.364	28.25	20
1.03	72.71	2	85	176	27.4	5110	46	219	14.9	42.8	0.8	0.8	132	76	0.01	1=Employed	3	3=Former	20.04	Done	100	100	100	100	100	100	68	83	100	100	67	95	100	100	65	76	100	100	65	92.545	90	85.25
1.64	42.37	4	63	165.4	23	9070	63.1	231	14.2	41.5	1	0.9	141	76	0.14	2=Unemployed	2	3=Former	19.39	Done	95	50	0	100	91	93	65	67	88	80	67	95	100	100	70	92	100	100	75	72.364	91.25	91.75
1.01	54.35	3	60.3	152	26.1	5740	44.8	214	13.7	41.2	0.8	0.7	129	73	0.01	2=Unemployed	2	1=Never	19.05	Done	100	50	0	100	94	80	80	50	81	47	67	95	100	100	45	64	100	100	65	68.091	85	82.25
2.32	27.97	5	71	167	25.5	8030	48.9	208	15	43.7	1.3	1.3	154	100	3.82	2=Unemployed	5	1=Never	18.49	Not Done	.	.	.	.	.	.	.	.	.	.	.	.	.	.	.	.	.	.	.	.	.	.
1.79	28.98	5	61	155	25.4	8110	69.6	316	11.6	33.8	0.9	0.7	154	80	0.02	2=Unemployed	4	1=Never	16.16	Done	95	0	0	75	91	100	95	50	100	73	67	95	100	58	40	72	100	100	60	67.818	73.25	83
0.72	93.87	1	52	158	20.8	5470	47.7	326	12.3	37.9	0.7	0.6	100	60	0.01	1=Employed	1	1=Never	15.21	Done	80	100	0	63	100	80	80	50	100	67	67	90	100	90	40	68	100	75	45	71.545	80	72
3.78	12.41	6	63	153.3	26.8	6100	55.1	218	10.7	32.4	0.7	0.5	99	68	0.01	1=Employed	5	1=Never	14.6	Done	86	50	100	75	68	80	68	83	50	67	67	90	67	68	40	44	100	88	50	72.182	66.25	70.5
1.49	46.1	3	77.1	170	26.7	9460	66.4	207	16	47.3	1	1.1	130	70	1.24	2=Unemployed	3	2=Current	23.48	Done	100	50	50	100	100	100	43	67	69	100	100	100	100	100	90	52	100	100	25	79.909	97.5	69.25
0.71	91.17	1	63.7	162	24.3	6730	58.6	215	15.4	44.7	1.1	1.1	135	86	0.17	1=Employed	3	1=Never	10.35	Done	100	100	100	75	100	93	65	50	75	60	67	100	100	100	50	60	100	100	60	80.455	87.5	80
1.88	27.99	5	67.8	162	25.8	8170	49.5	313	13	39.4	1.3	1.1	165	105	0.01	1=Employed	3	2=Current	22.46	Done	68	100	0	100	88	80	58	50	44	80	67	80	100	90	30	52	100	88	50	66.818	75	72.5
0.87	68.11	2	70.6	159	27.9	5610	55.6	122	9.7	29.5	1.1	0.7	150	80	0.43	1=Employed	6	1=Never	16.05	Done	84	100	0	100	100	80	20	83	56	73	83	60	75	58	0	72	100	75	35	70.818	48.25	70.5
1.68	42.03	4	65	163	24.5	7960	59.2	230	15.7	45.5	1.3	1.3	122	78	0.01	2=Unemployed	4	3=Former	22.55	Done	98	0	100	75	100	93	90	67	81	80	100	100	100	100	80	64	100	100	90	80.364	95	88.5
1.22	59.8	3	57.7	163	21.7	7050	47.9	171	13.9	41.4	1.3	1.2	119	67	0.04	1=Employed	3	2=Current	17.82	Done	86	100	100	100	94	100	100	83	88	93	50	75	75	100	45	52	100	100	60	90.364	73.75	78
1.58	33.25	4	64	156	26.3	7150	63.7	124	9.5	29.2	0.9	0.6	123	55	0.67	2=Unemployed	2	1=Never	15.7	Done	45	50	0	100	32	80	55	100	50	93	83	30	25	13	10	32	0	63	30	62.545	19.5	31.25
1.41	51.63	3	69	169	24.2	7240	44.3	282	17.4	50.8	1	1.1	140	86	0.01	1=Employed	5	2=Current	21.36	Done	95	100	88	25	100	87	30	17	69	73	100	95	100	100	30	76	100	100	35	71.273	81.25	77.75
3.28	20.34	5	48	166.3	17.4	6360	55.7	124	14.9	43.8	1	1	125	80	1.22	1=Employed	2	1=Never	24.71	Not Done	.	.	.	.	.	.	.	.	.	.	.	.	.	.	.	.	.	.	.	.	.	.
0.63	104.66	1	61	171	20.9	5890	62.2	256	13.4	39.5	1	0.9	96	60	0.01	1=Employed	4	3=Former	16.95	Done	93	100	50	75	100	93	65	67	81	73	67	95	100	100	70	60	100	100	60	78.545	91.25	80
3.95	13.25	6	64	171	21.9	9700	76.3	202	11.1	33.5	0.9	0.7	108	73	0.01	1=Employed	2	1=Never	12.34	Done	68	50	100	75	56	93	70	50	50	67	33	90	25	68	0	52	100	63	10	64.727	45.75	56.25
1.53	34.51	4	62.5	158	25	5400	48.6	131	11.3	33.8	0.6	0.5	120	70	0.03	2=Unemployed	2	1=Never	17.59	Done	91	0	0	88	97	100	75	33	44	93	83	85	100	10	45	64	0	63	70	64	60	49.25
1.25	60.19	2	58	162	22.1	8560	53.6	157	16	46.7	0.9	0.9	130	90	0.04	1=Employed	4	1=Never	13.45	Done	95	100	100	100	100	80	58	83	81	73	67	95	100	68	65	32	100	75	20	85.182	82	56.75
1.79	37.73	4	72	174	23.8	9430	74.6	181	9.9	29.7	1.2	0.8	173	78	0.06	2=Unemployed	2	1=Never	25.6	Done	96	100	100	100	100	100	75	67	81	100	100	100	100	88	60	80	100	100	80	92.636	87	90
4.86	11.88	6	66	169.1	23.1	5170	47	126	9.4	28.1	1	0.6	125	81	0.41	2=Unemployed	2	1=Never	16.09	Done	82	50	0	100	88	100	100	100	100	100	100	85	50	90	60	56	100	88	50	83.636	71.25	73.5
0.68	85.29	2	67	152.7	28.7	5540	46.5	244	14.2	41.5	1.9	1.8	164	60	0.15	2=Unemployed	5	1=Never	11.15	Done	80	0	0	75	69	60	58	50	0	60	17	75	0	45	5	16	0	50	5	42.636	31.25	17.75
0.82	71.86	2	51	153	21.8	8620	59.1	281	12	36.5	0.6	0.5	110	65	0.13	2=Unemployed	2	1=Never	22.73	Done	81	50	25	75	84	87	63	67	100	67	67	95	100	100	45	68	100	100	50	69.636	85	79.5
2.54	25.27	5	85	170.5	29.2	6370	52.4	285	10.8	33.7	1.9	1.4	136	58	0.03	2=Unemployed	3	3=Former	13.04	Done	73	100	0	88	82	80	70	50	69	87	100	60	50	45	35	60	67	63	40	72.636	47.5	57.5
1.27	56.07	3	72	175	23.5	6760	43.3	192	14.4	41.8	1	0.9	113	75	0.01	1=Employed	4	3=Former	24.3	Done	98	50	0	88	94	100	98	67	100	93	100	95	100	100	90	96	100	100	90	80.727	96.25	96.5
2.35	27.48	5	73.3	162.5	27.8	5750	43.8	272	11.1	34.3	1.2	0.9	108	59	0.14	2=Unemployed	2	3=Former	15.77	Done	66	0	50	88	58	80	75	33	31	53	67	5	0	33	31	56	0	63	50	54.636	17.25	42.25
0.67	93.94	1	57	153	24.3	5310	58.7	129	12.7	37.8	0.8	0.7	128	80	0.01	1=Employed	4	1=Never	18.4	Done	100	100	100	88	97	100	85	50	56	93	100	100	100	100	90	68	100	100	60	88.091	97.5	82
0.78	83.57	2	62	162.8	23.4	5650	55.3	266	11.3	33	0.8	0.6	107	63	0.01	1=Employed	4	1=Never	15.53	Done	84	50	0	75	78	73	55	67	6	60	33	95	100	88	25	28	100	88	20	52.818	77	59
1.95	33.8	4	74.6	170	25.8	6720	41.9	127	15	43.9	1.9	1.9	134	93	0.02	2=Unemployed	2	1=Never	24.07	Done	93	50	50	100	100	73	100	83	75	87	100	100	100	100	60	76	100	100	65	82.818	90	85.25
3.71	16.62	5	50	170	17.3	7390	67.4	257	9.9	32.6	0.9	0.7	140	90	0.01	2=Unemployed	3	3=Former	14.68	Done	84	0	0	75	69	80	70	17	13	53	100	75	75	58	10	52	33	75	45	51	54.5	51.25
1.67	32.61	4	49.5	140	25.3	6920	59.9	225	13.6	41	0.6	0.5	155	92	0.17	1=Employed	4	1=Never	17.68	Done	86	50	50	75	93	80	30	50	31	80	0	95	50	88	35	48	33	75	30	56.818	67	46.5
1.34	38.77	4	65	150.2	28.8	4640	59.7	218	11.4	34.6	0.9	0.7	135	70	0.18	2=Unemployed	2	1=Never	27.26	Done	93	0	0	88	88	93	95	67	56	80	83	45	75	100	25	96	67	75	50	67.545	61.25	72
1.5	46.13	3	51	160	19.9	5310	57.1	172	15.7	46.6	0.8	0.8	136	93	0.11	2=Unemployed	2	1=Never	20.23	Done	95	0	0	100	81	80	60	67	94	73	67	90	100	100	65	60	100	88	40	65.182	88.75	72
0.67	94.76	1	99.8	165	36.7	5700	57.5	299	13.4	39.1	1.4	1.2	127	60	0.22	1=Employed	5	1=Never	17.34	Done	100	100	100	100	100	100	100	100	100	100	100	95	100	100	60	100	100	100	95	100	88.75	98.75
0.74	81.48	2	58	158	23.2	6570	59.5	184	15.6	47.3	0.9	0.9	113	82	0.04	1=Employed	2	2=Current	31.97	Done	86	100	0	88	100	53	73	97	88	73	67	95	100	80	25	72	100	75	35	75	75	70.5
0.84	95.22	1	80	172	27	8390	51.6	245	15.1	44.5	1.6	1.6	142	79	0.19	1=Employed	1	3=Former	17.85	Done	88	50	88	100	100	93	68	100	63	93	100	95	100	88	50	76	100	100	60	85.727	83.25	84
1.03	75.26	2	70	159	27.7	6410	57.6	220	14.7	41.5	1.8	1.7	143	89	0.14	1=Employed	3	3=Former	16.9	Done	0	100	100	0	0	93	80	50	75	93	83	95	100	100	40	52	100	100	50	61.273	83.75	75.5
1.36	39.15	4	71	153.9	30	4820	61	270	10.6	33.2	0.7	0.5	144	68	0.22	2=Unemployed	4	1=Never	12.57	Not Done	.	.	.	.	.	.	.	.	.	.	.	.	.	.	.	.	.	.	.	.	.	.
2.13	32.92	4	85	182	25.7	7420	61.4	172	11.1	33	0.8	0.6	116	59	0.01	1=Employed	2	1=Never	13.1	Done	98	100	75	75	100	100	95	50	75	93	67	100	100	100	80	96	100	100	95	84.364	95	97.75
1	55.82	3	59.5	156	24.4	9040	48.9	272	14.2	41.8	1	0.9	117	75	0.21	2=Unemployed	2	1=Never	20.46	Done	98	50	100	100	100	100	70	67	100	67	100	95	100	100	85	84	100	100	65	86.545	95	87.25
0.8	97.32	1	67	165	24.6	6210	39.5	156	14.3	40.4	1.1	1	120	68	0.01	1=Employed	2	1=Never	31.85	Done	98	100	100	100	100	100	73	83	94	87	100	90	100	100	35	80	100	100	50	94.091	81.25	82.5
2.54	26.08	5	69	168	24.4	5210	53.2	196	11.6	35.7	1.4	1.1	117	71	0.01	1=Employed	1	3=Former	13.53	Done	95	50	0	50	88	87	48	50	38	73	33	95	50	100	45	12	0	100	60	55.636	72.5	43
1.91	27.28	5	66	157.8	26.5	5070	54.2	210	12	36.6	1.2	1	109	84	0.04	2=Unemployed	3	1=Never	20.73	Done	98	50	100	100	100	93	75	100	69	93	100	95	100	100	55	76	100	100	90	88.909	87.5	91.5
1.71	41.32	4	58.5	167	21	6220	43.5	187	13.3	40.3	0.7	0.6	125	87	0.06	1=Employed	2	3=Former	23.91	Done	95	100	100	75	97	100	63	50	100	60	67	95	100	88	25	52	100	100	40	82.455	77	73
1.66	31.1	4	61	156.9	24.8	8760	67.5	250	10.5	30.8	0.9	0.6	110	47	0.01	2=Unemployed	2	1=Never	9.95	Not Done	.	.	.	.	.	.	.	.	.	.	.	.	.	.	.	.	.	.	.	.	.	.
1.46	49.77	3	74	168	26.2	5970	47.3	168	11	32.3	1	0.7	167	66	0.23	1=Employed	2	1=Never	15.44	Done	93	100	0	75	82	80	65	50	88	80	83	45	75	80	40	68	67	75	45	72.364	60	63.75
0.69	118.19	1	76.5	166	27.8	4970	45.1	161	17	48.9	1.1	1.2	130	80	0.05	1=Employed	4	3=Former	17.8	Done	100	100	100	88	100	100	85	100	81	67	83	100	100	100	85	60	100	100	50	91.273	96.25	77.5
1.86	29.71	5	66.2	170	22.9	3100	66.8	162	9.7	28.8	0.6	0.4	140	80	0.01	1=Employed	3	1=Never	11.71	Done	93	100	50	75	94	100	75	50	63	100	100	100	100	100	35	96	100	100	100	81.818	83.75	99
2.05	24.38	5	60.5	152	26.2	6100	56.9	236	11.7	35.2	1.4	1.1	130	70	0.02	1=Employed	7	1=Never	12.97	Done	68	50	0	100	91	93	85	100	19	87	100	35	100	45	20	68	100	50	30	72.091	50	62
0.8	73.42	2	79	152	34.2	5970	59.4	209	12.9	37.2	1.3	1.1	.	.	0.19	1=Employed	2	1=Never	.	Not Done	.	.	.	.	.	.	.	.	.	.	.	.	.	.	.	.	.	.	.	.	.	.
2.66	24.99	5	77	179	24	6120	50.7	255	14	41.5	1.1	1	123	75	0.17	1=Employed	2	2=Current	12.73	Done	95	100	50	100	94	93	65	83	50	60	33	95	100	45	40	44	100	100	45	74.818	70	72.25
0.9	62.08	2	48	159	19	5630	48.9	222	11.5	37.4	0.8	0.7	.	.	0.06	2=Unemployed	1	1=Never	.	Not Done	.	.	.	.	.	.	.	.	.	.	.	.	.	.	.	.	.	.	.	.	.	.
0.79	101.46	1	63	165	23.1	6960	51.2	247	15.2	43.7	1.2	1.2	130	90	0.08	1=Employed	4	1=Never	22.84	Done	100	100	100	100	97	100	95	50	81	87	50	100	100	100	45	64	100	88	55	87.273	86.25	76.75
1.25	60.19	2	86	166	31.2	7130	43.1	189	16.8	48	1.4	1.5	112	64	0.22	1=Employed	4	3=Former	23.26	Done	100	0	100	100	100	100	100	83	63	87	100	95	100	100	65	100	100	100	60	84.818	90	90
1.02	58.87	3	55	166	20	3270	55.4	224	13.9	41.8	0.4	0.4	132	91	0.02	2=Unemployed	4	1=Never	17.67	Done	96	50	100	75	100	100	70	67	75	60	67	95	100	100	55	68	100	100	60	78.182	87.5	82
1.89	27.51	5	47	153	20.1	7200	66.2	264	12.2	38.8	1.8	1.6	110	65	0.01	2=Unemployed	2	1=Never	13.56	Done	100	100	0	100	94	100	63	50	100	100	100	95	100	33	20	68	100	100	35	82.455	62	75.75
0.99	58.45	3	61	153	26.1	4280	60.5	250	11.1	34	0.8	0.6	140	100	0.01	2=Unemployed	2	1=Never	14.51	Done	82	0	0	100	81	93	95	100	69	67	100	95	100	88	50	60	100	88	50	71.545	83.25	74.5
1.52	35.91	4	48	155	20	9100	65.9	234	12.2	37.3	1.1	0.9	121	69	0.14	2=Unemployed	2	1=Never	27.51	Done	95	0	100	75	84	87	58	50	56	73	100	65	100	100	0	76	33	88	15	70.727	66.25	53
0.71	82.62	2	54.2	152	23.5	4040	35.2	260	13	39.8	1	0.9	100	50	0.01	2=Unemployed	2	1=Never	46.56	Done	86	0	0	100	75	73	60	83	88	60	33	75	0	78	30	56	0	75	35	59.818	45.75	41.5
1.38	51.88	3	60	167	21.5	5520	55.2	144	11	32.3	0.5	0.4	119	70	0.01	2=Unemployed	2	3=Former	27.66	Done	100	0	100	100	100	100	73	67	100	40	67	100	100	100	65	68	100	100	55	77	91.25	80.75
1.56	43.72	4	74	162	28.2	6400	57.6	225	13.6	40	1.8	1.6	120	70	0.01	2=Unemployed	3	3=Former	16.39	Done	100	50	0	100	100	100	75	100	88	67	100	100	100	100	45	88	100	100	70	80	86.25	89.5
1.43	51.16	3	52	165	19.1	4320	46.2	182	9.7	29.8	0.6	0.4	148	75	.	1=Employed	4	3=Former	22.48	Done	89	100	0	88	91	100	60	67	69	53	50	85	75	100	30	60	33	88	50	69.727	72.5	57.75
1.14	51.54	3	62.8	151.4	27.4	5010	61.7	197	12.5	38	2.2	1.9	154	66	0.07	2=Unemployed	4	1=Never	17.07	Done	68	50	100	100	88	80	95	50	50	87	100	90	100	100	60	100	100	88	80	78.909	87.5	92
1.04	58.99	3	53	156	21.8	6400	53.2	308	11.5	33.5	0.7	0.5	129	78	0.01	1=Employed	1	1=Never	13.05	Done	86	100	0	75	88	93	78	50	75	80	33	90	50	23	20	64	100	63	35	68.909	45.75	65.5
0.97	78.17	2	64	162	24.4	5260	57.8	199	15.2	44.9	1.2	1.2	140	80	0.09	1=Employed	3	3=Former	18.64	Done	100	100	0	100	94	93	95	100	100	80	67	95	100	100	80	68	100	100	80	84.455	93.75	87
1.51	46.61	3	59.4	158	23.8	5140	51.7	217	12.2	36.2	1	0.8	136	76	0.01	1=Employed	2	3=Former	15.63	Done	86	100	100	100	91	93	85	83	88	87	83	85	100	100	30	76	100	88	50	90.545	78.75	78.5
0.97	87.57	2	89	166.7	32	9110	61.1	344	14.6	41.9	1.2	1.1	160	90	.	1=Employed	3	2=Current	12.73	Done	83	50	0	50	94	60	80	33	81	60	67	95	0	68	25	40	0	50	25	59.818	47	28.75
1.83	41.21	4	75	164.3	27.8	5970	62.9	232	13.5	40.2	1.1	1	141	98	0.11	1=Employed	4	3=Former	22.23	Not Done	.	.	.	.	.	.	.	.	.	.	.	.	.	.	.	.	.	.	.	.	.	.
1.01	54.19	3	51.2	149	23.1	5340	61	318	13.2	39.2	1.1	1	137	77	0.03	2=Unemployed	2	1=Never	13.7	Done	61	0	0	75	66	73	65	50	50	60	33	65	100	58	0	32	100	50	20	48.455	55.75	50.5
2.77	26.4	5	56.4	173	18.8	7970	78.7	293	13.1	38.4	0.9	0.8	131	83	0.48	1=Employed	4	1=Never	14.55	Done	82	50	0	75	91	87	70	50	81	67	67	95	75	68	15	64	67	63	30	65.455	63.25	56
1.52	38.7	4	53.4	163.8	19.9	3690	59.3	158	10.8	32.3	1.2	0.9	130	85	0.02	1=Employed	2	1=Never	12.2	Done	98	100	100	75	91	100	100	50	19	60	100	95	100	70	10	76	100	100	60	81.182	68.75	84
2.62	25.82	5	64.7	163	24.4	9500	49.4	327	13.2	39.1	1.3	1.1	143	75	0.32	1=Employed	4	2=Current	14.96	Done	77	100	0	100	100	100	90	100	69	80	50	100	100	100	15	72	100	100	15	78.727	78.75	71.75
1.35	57.41	3	78	168	27.6	6530	52.5	319	16.4	48.8	0.9	1	120	60	0.05	1=Employed	2	2=Current	17.45	Done	82	100	100	63	97	93	60	67	88	80	67	90	100	68	65	72	100	75	60	81.545	80.75	76.75
1.05	54.62	3	71.8	162.3	27.3	4830	58.2	147	12.4	36.5	1.4	1.1	117	63	0.17	2=Unemployed	2	1=Never	39.02	Done	82	50	100	100	75	87	78	83	100	80	67	90	100	90	65	72	100	100	60	82	86.25	83
0.62	110.19	1	52.7	164.5	19.5	4660	39.1	197	12.7	39.4	1.1	1	107	68	0.01	1=Employed	4	1=Never	18.17	Done	91	50	100	75	97	100	80	83	88	100	100	100	100	100	65	88	100	100	75	87.636	91.25	90.75
1.36	58.65	3	97	182	29.3	7050	61.3	267	15.4	43.9	1.1	1.1	122	71	0.58	1=Employed	3	2=Current	20.14	Done	100	100	0	100	97	100	93	100	100	100	67	100	100	100	85	92	100	100	85	87	96.25	94.25
1.39	51.45	3	65	166.5	23.4	6320	59.9	260	14.7	43.6	0.9	0.9	150	70	0.03	2=Unemployed	4	2=Current	17.83	Done	98	50	100	75	100	93	75	50	94	60	67	100	100	100	60	76	100	100	85	78.364	90	90.25
0.88	96.41	1	88	173.5	29.2	5700	55.8	213	15.9	45.2	1.7	1.7	121	77	0.08	1=Employed	5	1=Never	16.62	Done	98	100	0	100	100	100	90	83	88	100	83	85	100	100	60	80	100	100	70	85.636	86.25	87.5
0.94	86.4	2	144	178	45.4	8600	48.3	284	15.7	47.1	2.3	2.4	130	90	0.18	1=Employed	4	2=Current	9.89	Done	83	100	0	75	97	87	70	83	75	93	100	80	100	100	25	72	100	100	55	78.455	76.25	81.75
1.28	57.72	3	88	173.5	29.2	4030	52.4	234	13.3	39	1.6	1.4	.	.	0.01	1=Employed	3	3=Former	23.77	Not Done	.	.	.	.	.	.	.	.	.	.	.	.	.	.	.	.	.	.	.	.	.	.
1.06	52.03	3	54.5	153.6	23.1	3440	48	210	10.6	33.3	1.9	1.4	124	61	0.05	2=Unemployed	5	1=Never	14.1	Done	39	50	0	50	35	80	35	33	0	93	.	30	0	23	10	60	0	25	50	.	15.75	33.75
2.96	21.44	5	58.4	164.5	21.6	8110	64.3	396	8.9	28.7	1	0.6	98	60	6.09	2=Unemployed	2	3=Former	19.35	Done	80	50	0	75	50	87	73	50	56	60	67	75	0	78	35	48	100	50	45	58.909	47	60.75
1.28	68.48	2	71.7	171	24.5	6900	61.9	212	17.1	49.5	1.3	1.4	127	77	0.09	1=Employed	5	2=Current	14.19	Done	100	100	0	75	94	93	70	50	31	80	67	100	100	100	60	72	100	100	40	69.091	90	78
1.97	26.73	5	71	158	28.4	4710	43.6	130	11.3	34.5	2.1	1.6	127	90	0.22	1=Employed	3	1=Never	12.43	Not Done	.	.	.	.	.	.	.	.	.	.	.	.	.	.	.	.	.	.	.	.	.	.
1.68	29.87	5	62	154	26.1	10290	56.6	211	14	42.7	1.3	1.2	114	68	0.17	2=Unemployed	2	1=Never	14.57	Done	89	100	0	100	89	93	75	100	94	60	100	85	100	68	45	68	100	75	60	81.818	74.5	75.75
4.08	15.61	5	70	171	23.9	9780	62.1	200	11.4	35	1	0.8	166	98	0.03	1=Employed	5	1=Never	15.48	Done	96	100	100	100	81	100	100	50	100	87	100	95	100	100	45	80	100	100	75	92.182	85	88.75
1.47	34.94	4	56	158	22.4	5520	45.9	311	10.2	32.5	1	0.7	136	66	0.06	2=Unemployed	2	1=Never	14.75	Done	67	50	100	100	88	87	45	67	6	87	67	30	0	55	0	16	0	75	40	69.455	21.25	32.75
0.7	87.53	2	54.9	153	23.5	6050	56.6	234	12.7	37.2	1.8	1.5	129	63	0.01	1=Employed	4	1=Never	15.3	Done	98	50	100	100	100	100	85	67	100	93	67	95	100	80	55	88	100	100	65	87.273	82.5	88.25
0.81	80.94	2	49	158	19.6	5930	70.5	308	10.7	34.9	0.5	0.4	130	90	0.17	1=Employed	5	1=Never	11.77	Done	89	100	0	75	88	100	100	50	44	60	100	100	100	90	15	88	100	100	40	73.273	76.25	82
0.88	87.19	2	62	158	24.8	5700	48.3	242	14.2	41.4	1.2	1.1	114	74	0.18	1=Employed	2	3=Former	12.46	Not Done	.	.	.	.	.	.	.	.	.	.	.	.	.	.	.	.	.	.	.	.	.	.
1.47	40.22	4	56.8	155	23.6	8360	60.4	197	12.3	37.8	1.4	1.2	143	70	0.01	2=Unemployed	3	1=Never	10.16	Done	57	0	0	100	94	100	68	50	56	73	100	85	100	80	25	56	100	75	40	63.455	72.5	67.75
1.34	54.19	3	76.7	171	26.2	4800	60.2	145	14	39.1	1.7	1.5	140	75	0.01	1=Employed	2	3=Former	22.83	Done	100	100	0	88	88	93	100	100	100	100	83	85	100	100	60	92	100	100	50	86.545	86.25	85.5
1.67	29.99	5	61	149	27.5	3920	67.6	155	12.3	37.6	1.2	1	159	64	0.19	2=Unemployed	2	1=Never	10.14	Done	82	50	0	100	84	100	55	67	38	93	67	60	0	33	15	24	0	38	5	66.909	27	16.75
0.97	56.94	3	56	150	24.9	7670	45.5	240	12.8	36.6	0.8	0.7	137	84	0.13	2=Unemployed	1	1=Never	33.21	Done	86	0	0	75	75	93	45	17	31	27	50	75	0	100	40	52	0	63	25	45.364	53.75	35
1.53	48.22	3	71	169	24.9	4440	60.1	261	12.6	36.6	1.2	1	111	74	0.01	1=Employed	4	3=Former	15.77	Done	91	100	75	88	91	80	58	83	75	60	50	85	100	90	65	64	100	75	40	77.364	85	69.75
0.58	105	1	58	150.8	25.5	6100	51.9	185	13.9	42.1	1.1	1	113	82	0.51	2=Unemployed	4	1=Never	21.67	Done	75	50	0	75	60	80	75	100	25	60	33	50	25	68	20	60	0	63	20	57.545	40.75	35.75
1.52	46.26	3	66	169	23.1	6890	50.3	253	12	36.7	0.8	0.7	170	70	0.01	1=Employed	2	2=Current	13.11	Done	84	50	0	100	100	87	95	83	75	67	67	95	75	100	45	60	100	88	55	73.455	78.75	75.75
2.42	27.58	5	71	172	24	6100	56.4	222	10.4	31.7	2	1.4	140	85	0.01	1=Employed	2	3=Former	11.13	Done	82	100	75	75	88	100	58	67	56	60	67	95	100	100	30	60	100	100	60	75.273	81.25	80
2.77	17.83	5	73.7	163	27.7	8260	54.9	381	9.9	30.2	1.2	0.8	148	79	0.04	2=Unemployed	1	1=Never	10.35	Done	65	0	0	75	56	80	83	50	19	53	50	45	25	68	0	20	0	75	10	48.273	34.5	26.25
1.41	37.92	4	57	150	25.3	7030	56.2	235	12.5	37.1	1.3	1.1	157	91	0.01	2=Unemployed	2	1=Never	23.28	Done	89	100	50	75	61	100	65	50	38	67	67	70	100	68	20	64	100	100	55	69.273	64.5	79.75
2.36	28.59	5	83	173	27.7	7070	65.4	239	13.1	38.6	1.6	1.4	155	94	0.01	1=Employed	4	3=Former	14.87	Done	80	100	50	75	97	100	73	67	75	73	67	85	100	100	45	64	100	88	50	77.909	82.5	75.5
1.34	52.4	3	96	167	34.4	9890	59.2	236	13.3	41.1	1.6	1.5	150	110	0.16	2=Unemployed	3	3=Former	11.16	Done	82	50	0	0	0	40	58	0	75	13	67	40	75	80	33	24	67	13	0	35	57	26
2.97	21.29	5	74.3	170	25.7	5860	46.3	208	12.5	36.7	0.8	0.7	163	80	0.01	1=Employed	4	1=Never	19.79	Not Done	.	.	.	.	.	.	.	.	.	.	.	.	.	.	.	.	.	.	.	.	.	.
1.55	49.42	3	62.1	168	22	5270	43.1	183	12.5	36.2	0.5	0.4	124	67	0.02	1=Employed	4	3=Former	13.2	Done	86	100	100	75	84	100	45	50	44	73	67	95	100	100	20	52	100	38	50	74.909	78.75	60
0.66	91.05	1	67.8	164	25.2	5710	46	190	13.6	42	0.7	0.7	125	63	0.01	2=Unemployed	2	1=Never	16.29	Done	95	50	0	75	81	87	93	50	69	67	67	85	100	78	45	28	67	63	30	66.727	77	47
1.99	26.11	5	65	155	27.1	9390	57.4	189	11.3	34.6	0.9	0.7	152	69	0.29	2=Unemployed	4	1=Never	12.14	Not Done	.	.	.	.	.	.	.	.	.	.	.	.	.	.	.	.	.	.	.	.	.	.
0.65	93.62	1	47	153	20.1	4660	59.7	181	12.6	36.9	1	0.8	122	75	0.01	2=Unemployed	4	1=Never	34.25	Done	80	50	50	75	75	80	73	50	56	47	33	80	100	100	65	44	0	38	35	60.818	86.25	29.25
2.2	23.35	5	43.4	150	19.3	4700	50.4	158	11.7	34.5	1	0.8	109	78	0.08	2=Unemployed	2	1=Never	11	Done	84	0	100	25	84	87	70	17	50	67	67	65	75	68	25	64	33	75	50	59.182	58.25	55.5
0.79	103.4	1	79	170	27.3	6720	49.5	239	15.3	45.1	1.4	1.4	137	81	0.01	1=Employed	2	2=Current	12.58	Done	94	100	75	100	100	100	70	50	100	100	100	85	100	100	55	56	100	100	60	89.909	85	79
1.38	50.51	3	67	171	22.9	6360	57.4	243	12.3	37.9	1.1	0.9	131	63	0.14	2=Unemployed	2	3=Former	28.33	Done	95	0	0	75	75	93	100	50	88	93	100	70	100	80	25	76	100	88	40	69.909	68.75	76
1.01	55.91	3	62.7	155.8	25.8	5900	42.2	353	11.9	36.3	1.5	1.2	100	70	0.15	1=Employed	3	1=Never	44.84	Done	91	50	0	100	93	80	68	83	44	60	67	75	100	55	50	12	100	63	15	66.909	70	47.5
3.39	20.78	5	53	176	17.1	6040	52.1	171	11.9	34.7	0.5	0.4	164	117	0.01	1=Employed	2	1=Never	21.01	Done	67	50	0	88	91	93	45	83	38	93	50	100	100	68	5	16	67	75	5	63.455	68.25	40.75
1.61	43.15	4	76	167	27.3	6710	55.8	175	15.5	43.5	1.2	1.2	120	80	0.01	2=Unemployed	3	3=Former	25.18	Done	100	50	75	100	100	100	78	50	63	80	67	60	100	100	45	60	100	100	50	78.455	76.25	77.5
1.51	35.03	4	47	147	21.8	6750	68.5	284	11	35	1.2	0.9	110	80	0.41	2=Unemployed	2	1=Never	16.27	Done	91	0	75	75	93	93	70	50	88	73	67	95	100	100	55	52	100	100	35	70.455	87.5	71.75
1.4	63.97	2	72.9	172.4	24.5	5970	51.1	330	12.7	39.2	1	0.9	110	74	0.2	2=Unemployed	4	1=Never	22.25	Done	82	50	0	50	91	60	50	33	50	40	33	100	100	100	35	44	0	38	40	49	83.75	30.5
1.69	41.89	4	57	164	21.2	6260	55.9	193	15.9	45.9	1.2	1.2	149	80	0.03	2=Unemployed	2	3=Former	20.53	Done	98	50	100	100	94	100	95	83	94	80	100	95	100	80	70	100	100	100	70	90.364	86.25	92.5
1.48	34.48	4	57.7	152.3	24.9	5360	71.2	163	12	34.6	1.8	1.4	114	68	0.01	2=Unemployed	3	1=Never	14.18	Done	77	0	0	88	79	60	58	67	56	53	67	60	50	23	35	40	33	63	40	55	42	44
2.78	23.93	5	78.5	170	27.2	11110	46.1	310	10.6	32.6	1.5	1.1	154	81	0.06	1=Employed	3	3=Former	17.13	Done	92	100	75	100	88	100	75	50	100	60	67	95	100	100	50	68	67	100	45	82.455	86.25	70
1.15	70.08	2	71.5	167	25.6	7180	48.9	196	17.3	49.7	1.1	1.2	119	78	0.06	1=Employed	2	3=Former	15.29	Done	95	100	0	100	100	93	80	100	94	87	83	90	100	100	65	76	100	100	60	84.727	88.75	84
0.75	82.83	2	49	159	19.4	3870	60	220	13.9	40.4	1	0.9	112	72	0.03	2=Unemployed	4	1=Never	17.38	Done	89	50	100	100	94	93	68	67	75	67	33	90	100	100	30	48	100	88	35	76	80	67.75
2.6	25.22	5	67.2	170	23.3	4800	60.5	165	10.7	33.8	0.7	0.5	114	67	.	1=Employed	4	3=Former	33.32	Done	73	100	13	75	81	87	85	50	50	93	67	85	25	45	15	56	100	63	35	70.364	42.5	63.5
0.68	101.59	1	52	160	20.3	5540	56.5	196	13.4	39.4	0.9	0.8	109	72	0.01	2=Unemployed	3	1=Never	14.76	Done	98	50	100	75	100	100	63	50	94	93	100	100	100	100	70	88	100	100	85	83.909	92.5	93.25
0.62	104.57	1	60	164	22.3	2870	52.7	171	11.5	34.4	1	0.8	117	79	0.01	2=Unemployed	4	1=Never	17.14	Done	93	50	100	100	100	93	75	50	100	73	67	85	100	100	45	68	100	100	60	81.909	82.5	82
0.8	76.56	2	59	167	21.2	4680	58.5	227	12.3	37	0.4	0.3	130	62	0.07	2=Unemployed	3	1=Never	19.87	Done	95	50	0	75	100	100	90	50	100	93	83	90	100	78	85	100	100	100	90	76	88.25	97.5
1.27	45.5	3	60	161	23.1	5640	60.1	203	12.3	36.3	0.5	0.4	118	74	0.01	1=Employed	4	1=Never	28.27	Done	93	100	0	75	97	100	75	50	81	100	100	100	100	100	45	68	100	100	55	79.182	86.25	80.75
0.46	160.6	1	51	168	18.1	4400	40.2	307	12.4	38.8	0.5	0.4	126	78	0.01	1=Employed	1	1=Never	25.33	Done	98	100	0	100	100	100	68	67	100	93	100	95	100	90	60	64	100	100	55	84.182	86.25	79.75
0.56	128.9	1	56	166	20.3	4430	59.9	256	12.1	35.6	0.8	0.6	104	67	0.01	1=Employed	4	1=Never	17.14	Done	100	100	0	100	100	100	80	50	81	100	67	100	100	100	70	56	100	100	55	79.818	92.5	77.75
1.17	72.24	2	97	187	27.7	7500	58.6	222	14.8	45.5	1.6	1.6	107	64	0.44	1=Employed	1	3=Former	17.5	Done	93	50	100	75	91	100	63	50	44	47	67	95	100	58	35	56	100	88	55	70.909	72	74.75
0.83	105.43	1	71.3	178	22.5	3460	57.8	184	15.7	44.4	1	1	130	78	0.01	1=Employed	2	3=Former	22.6	Done	95	100	100	100	97	100	75	83	75	100	100	100	100	100	95	92	100	100	80	93.182	98.75	93
3.11	23.38	5	62	170	21.5	13460	64.1	296	13	38.7	1.5	1.3	130	80	0.01	2=Unemployed	3	3=Former	18.03	Done	91	0	100	75	84	93	88	67	50	67	67	95	100	100	45	76	100	50	60	71.091	85	71.5
1.46	47.46	3	57	168	20.2	8560	56.7	243	11.1	33.4	1.5	1.1	152	70	0.02	2=Unemployed	2	3=Former	14.06	Not Done	.	.	.	.	.	.	.	.	.	.	.	.	.	.	.	.	.	.	.	.	.	.
3.36	20.34	5	88	180	27.2	7290	56.5	237	14.7	40.7	2	1.8	128	76	0.48	1=Employed	3	3=Former	21.31	Not Done	.	.	.	.	.	.	.	.	.	.	.	.	.	.	.	.	.	.	.	.	.	.
1.17	48.02	3	82	152	35.5	13700	64.6	318	11.1	34.2	1.9	1.4	140	91	0.91	2=Unemployed	2	1=Never	11.82	Done	64	0	0	100	59	67	55	50	63	93	50	70	0	45	10	56	0	75	35	54.636	31.25	41.5
6.53	8.52	6	67	165	24.6	12140	54.2	267	10.3	30.5	2.7	1.8	121	67	1.1	2=Unemployed	2	3=Former	14.99	Done	88	0	0	100	88	100	58	33	75	73	67	75	50	100	65	72	33	88	55	62	72.5	62
0.75	94.94	1	49	163	18.4	5140	46.5	201	11.8	33.7	0.8	0.6	103	59	1.52	1=Employed	4	1=Never	12.15	Done	86	100	100	75	100	27	100	50	81	87	67	75	100	100	75	68	0	50	40	79.364	87.5	39.5
0.94	61.82	2	53.5	159	21.2	4600	59.4	194	12.8	37.4	1	0.8	128	95	0.01	1=Employed	4	1=Never	16.43	Done	100	100	100	50	94	87	80	33	44	93	83	85	100	100	60	60	100	100	45	78.545	86.25	76.25
0.9	99.08	1	56	168.3	19.8	3720	52.1	60	14.1	41.8	0.7	0.7	119	72	0.31	1=Employed	4	3=Former	24.44	Done	100	50	0	100	96	93	63	50	63	73	83	95	100	100	30	60	100	63	55	70.091	81.25	69.5
0.86	101.8	1	88	183	26.3	6530	46.5	260	14.4	42.4	1.1	1	120	80	0.17	1=Employed	6	2=Current	14.79	Done	80	50	100	75	88	87	68	50	25	73	33	100	100	68	15	60	100	100	30	66.273	70.75	72.5
0.91	105.17	1	55	173	18.4	4490	66	242	15	43.3	1.1	1.1	128	71	0.01	2=Unemployed	4	3=Former	14.97	Not Done	.	.	.	.	.	.	.	.	.	.	.	.	.	.	.	.	.	.	.	.	.	.
1.5	35.07	4	60	156	24.7	6590	70.6	245	13.1	38.9	1.9	1.6	148	81	0.14	2=Unemployed	2	1=Never	11.4	Done	82	100	50	0	81	100	58	0	69	100	100	90	100	100	70	72	100	100	65	67.273	90	84.25
0.72	88	2	56	157	22.7	6180	53.1	280	11.1	33.1	1.5	1.1	90	70	0.01	2=Unemployed	4	1=Never	22.1	Done	98	50	50	100	100	93	80	50	94	93	67	100	100	100	70	84	100	100	55	79.545	92.5	84.75
0.89	88.1	2	53	172	17.9	9710	69.2	240	14.7	42.8	1	1	138	88	0.23	1=Employed	3	3=Former	27.61	Done	83	50	100	0	97	100	80	0	50	30	83	90	75	88	55	44	100	100	20	61.182	77	66
3.95	16.21	5	69.7	179	21.8	7580	66.2	395	10.4	30.5	0.8	0.5	150	80	0.06	1=Employed	3	2=Current	18.47	Done	82	0	0	75	43	93	65	67	13	60	67	70	0	23	5	0	0	13	0	51.364	24.5	3.25
1.13	66.19	2	67	163	25.2	7030	61.2	207	14.8	44.7	1	1	110	70	0.03	1=Employed	2	3=Former	26.51	Done	100	100	0	100	100	100	75	100	56	67	100	100	100	100	60	60	100	100	50	81.636	90	77.5
1.12	48.09	3	52.5	149.5	23.5	9960	62.2	387	10.2	31.7	1.2	0.8	120	80	0.11	2=Unemployed	6	1=Never	11.32	Done	75	50	0	100	69	27	30	83	50	93	100	40	0	33	25	56	0	50	25	61.545	24.5	32.75
1.06	74.25	2	72	165	26.4	7560	63.6	188	14.9	42.7	1.5	1.4	138	72	0.01	1=Employed	4	2=Current	13.92	Done	100	100	100	75	100	100	75	67	88	80	100	95	100	100	85	60	100	100	50	89.545	95	77.5
2.6	24.52	5	57	158	22.8	5190	41	215	10.6	31.8	0.7	0.5	143	78	0.16	2=Unemployed	2	3=Former	15.9	Done	95	50	0	100	57	93	68	83	44	93	100	25	100	100	50	24	100	75	50	71.182	68.75	62.25
1.4	51.52	3	71	169	24.9	7350	66.2	252	13.8	39.8	1.6	1.4	130	80	0.03	1=Employed	3	2=Current	24.55	Done	100	50	0	88	100	93	100	50	69	67	100	100	100	100	55	56	100	100	50	74.273	88.75	76.5
2.83	22.87	5	53	160	20.7	10760	55.2	164	13.8	40.1	0.4	0.4	120	70	0.01	2=Unemployed	4	2=Current	15.18	Done	75	0	0	75	69	87	68	50	100	60	67	55	25	100	50	68	100	100	60	59.182	57.5	82
1.49	35.01	4	71	147	32.9	8290	67.5	179	13.4	38.4	2.7	2.3	124	78	0.66	2=Unemployed	2	1=Never	22.31	Done	27	50	50	100	79	87	53	67	50	73	67	65	100	23	25	56	100	100	0	63.909	53.25	64
1.82	36.91	4	55	161	21.2	5290	69.5	192	10.6	31.3	1.2	0.8	117	55	0.07	2=Unemployed	1	3=Former	27.76	Done	75	0	0	100	91	80	55	50	38	80	67	80	100	100	40	64	100	88	45	57.818	80	74.25
1.65	43.86	4	75	165	27.5	8740	54.6	247	13	39	1.9	1.6	158	103	0.01	2=Unemployed	5	2=Current	11.59	Done	86	50	63	100	75	93	75	67	63	93	100	90	100	80	35	64	100	100	50	78.636	76.25	78.5
1.24	63.93	2	83.5	176	27	6490	49.9	268	13.9	39.9	0.9	0.8	120	90	0.29	1=Employed	3	3=Former	15.3	Done	100	50	100	50	91	100	90	50	100	100	100	100	100	100	0	80	100	100	30	84.636	75	77.5
0.59	114.69	1	50	159	19.8	4320	48.9	209	13.1	39.1	.	.	126	84	0.01	1=Employed	1	1=Never	7.71	Done	89	100	0	75	100	93	73	50	75	87	100	100	100	80	40	60	67	100	40	76.545	80	66.75
1.24	43.55	4	67	156	27.5	9400	62.4	266	11.8	34.1	1.9	1.4	142	85	0.41	2=Unemployed	3	1=Never	9.15	Done	77	0	0	50	89	73	82	0	81	80	67	85	0	68	25	52	67	63	30	54.455	44.5	53
1.38	37.91	4	55	149	24.8	9930	66.7	231	13.5	39.5	1.2	1.1	160	76	0.88	1=Employed	2	1=Never	28.31	Done	91	100	0	100	94	100	70	50	94	67	67	85	100	88	70	80	100	100	65	75.727	85.75	86.25
0.91	89.3	2	68	176	22	6360	55	244	17.4	50.3	0.9	1	137	82	0.01	1=Employed	4	2=Current	15.8	Done	100	100	100	100	100	100	93	100	88	80	67	100	100	100	65	72	100	100	55	93.455	91.25	81.75
0.56	121.15	1	53	159.4	20.9	6110	54.1	223	12.5	36.6	1.1	0.9	101	67	0.02	1=Employed	2	1=Never	11.94	Not Done	.	.	.	.	.	.	.	.	.	.	.	.	.	.	.	.	.	.	.	.	.	.
1.1	74.14	2	80	170	27.7	11060	91	169	13.7	40.3	1.3	1.2	136	79	0.04	1=Employed	4	3=Former	16.87	Done	100	100	100	100	97	100	100	83	69	100	100	100	100	100	95	84	100	100	70	95.364	98.75	88.5
2.07	31.72	4	73	168.7	25.7	5540	47.6	155	12.6	36.9	2.4	2	145	70	0.27	2=Unemployed	6	3=Former	7.39	Done	59	0	0	100	78	87	60	67	6	67	67	50	0	68	55	52	0	63	20	53.727	43.25	33.75
2.38	28.96	5	79	172	26.7	8000	63	206	14.3	41.7	1.7	1.6	137	90	0.57	1=Employed	3	1=Never	12.69	Done	98	100	100	100	94	100	100	50	63	87	67	95	100	78	40	64	100	100	60	87.182	78.25	81
4.01	11.35	6	59	154	24.9	6310	62.5	184	10.6	33.2	2.1	1.5	125	67	0.26	1=Employed	2	1=Never	6.39	Done	73	0	0	100	29	87	100	100	19	60	67	30	25	75	40	44	100	88	55	57.727	42.5	71.75
2.46	26.14	5	63	168	22.3	8980	50.7	213	11.1	33.5	2.2	1.6	131	66	0.27	1=Employed	3	2=Current	17.85	Not Done	.	.	.	.	.	.	.	.	.	.	.	.	.	.	.	.	.	.	.	.	.	.
1.74	39.83	4	74	178.3	23.3	9270	77.3	154	10.7	31.5	2.1	1.5	178	95	0.01	1=Employed	4	3=Former	15.2	Done	89	50	0	75	88	80	68	67	25	53	33	80	100	90	35	48	67	38	35	57.091	76.25	47
1.73	30.69	4	60.2	163	22.7	5590	54.5	324	11	33.1	1.8	1.3	120	80	0.01	1=Employed	4	1=Never	19.25	Done	95	50	0	100	94	73	85	100	25	60	33	80	75	68	40	36	67	63	50	65	65.75	54
1.15	71.17	2	73	176	23.6	5820	71.3	159	14.1	40.6	1.4	1.3	120	87	0.01	1=Employed	3	1=Never	15.08	Done	98	100	75	100	97	100	100	83	94	67	83	100	100	100	70	92	100	100	75	90.636	92.5	91.75
1.01	74.85	2	66	166	24	8880	68.3	253	17.5	49.5	1.4	1.5	104	70	0.16	1=Employed	3	3=Former	11.67	Done	80	100	0	100	88	80	90	100	50	67	100	100	100	100	70	56	100	75	65	77.727	92.5	74
1	75.23	2	70.5	167	25.3	5240	55.3	239	15.6	44.2	1.4	1.4	138	97	0.08	1=Employed	4	3=Former	15.01	Done	95	100	100	75	97	100	73	50	88	67	100	100	100	100	70	60	100	100	80	85.909	92.5	85
2.02	37.35	4	70	163	26.3	5810	64.5	273	13.1	37.7	1.3	1.1	160	100	0.17	1=Employed	4	3=Former	11.88	Done	73	50	0	50	89	53	70	50	19	53	67	95	50	100	30	48	0	88	45	52.182	68.75	45.25
3.84	11.93	6	52.3	158	21	4480	52.6	172	9.3	27.6	1.2	0.7	128	62	0.01	2=Unemployed	1	1=Never	10.71	Not Done	.	.	.	.	.	.	.	.	.	.	.	.	.	.	.	.	.	.	.	.	.	.
0.85	82.88	2	52	174	17.2	3370	45.4	231	9.9	30	0.6	0.4	133	60	0.01	2=Unemployed	3	1=Never	7.1	Done	57	50	38	50	56	80	68	50	19	27	0	90	0	23	5	20	100	25	15	45	29.5	40
0.95	88.26	2	73.6	174	24.3	7170	43.8	342	16.7	47	1.5	1.6	131	64	0.04	1=Employed	4	2=Current	11.13	Done	94	100	100	75	100	100	80	83	81	87	100	100	100	100	85	92	100	100	85	90.909	96.25	94.25
1.02	77.63	2	86	183	25.7	6090	53.9	322	14.7	41.9	1.6	1.5	134	93	0.1	1=Employed	4	2=Current	11.42	Done	98	100	100	100	100	100	90	100	100	93	100	95	100	90	70	72	100	100	60	98.273	88.75	83
0.88	110.41	1	79.4	164	29.5	7790	39.7	299	15.6	42.4	1.5	1.4	140	80	0.27	2=Unemployed	1	3=Former	6.57	Done	91	50	100	50	81	80	75	33	56	87	33	100	100	100	25	32	67	75	40	66.909	81.25	53.5
1.16	64.01	2	57	160	22.3	3100	50.7	209	11.9	33.1	1.5	1.1	131	100	0.11	1=Employed	2	1=Never	5.96	Done	100	100	50	63	97	100	88	50	100	100	100	100	100	100	85	60	100	100	80	86.182	96.25	85
1.83	36.47	4	73	165	26.8	5300	61.2	135	14.2	40.2	3.1	2.8	140	70	0.08	2=Unemployed	2	2=Current	5.51	Done	95	50	0	75	79	80	70	67	75	100	67	85	25	100	55	100	33	100	55	68.909	66.25	72
4.83	12.34	6	79	170	27.3	8350	57	351	10.4	30.9	1.5	1	140	78	1.87	1=Employed	2	3=Former	.	Not Done	.	.	.	.	.	.	.	.	.	.	.	.	.	.	.	.	.	.	.	.	.	.
1.81	42.4	4	70	174	23.1	5280	60.9	170	15.5	46.5	1.5	1.6	115	60	0.01	1=Employed	3	3=Former	5.71	Not Done	.	.	.	.	.	.	.	.	.	.	.	.	.	.	.	.	.	.	.	.	.	.
2.69	18.05	5	46	146	21.6	6870	65.4	231	13.1	38.9	1.6	1.4	143	63	0.01	2=Unemployed	2	1=Never	4.94	Done	89	0	13	100	82	73	48	50	0	73	34	100	100	45	40	60	100	50	50	51.091	71.25	65
1.18	61.76	2	80	175	26.1	4350	55.7	244	15	46	1.2	1.2	127	74	0.07	2=Unemployed	6	1=Never	11.62	Not Done	.	.	.	.	.	.	.	.	.	.	.	.	.	.	.	.	.	.	.	.	.	.
0.94	80.54	2	69	160	27	9640	59.1	199	15.7	44.6	1.3	1.3	143	81	0.16	1=Employed	5	3=Former	8.23	Done	95	100	0	75	100	93	95	50	100	80	67	85	100	100	45	72	100	100	40	77.727	82.5	78
1.51	50.45	3	86.5	173	28.9	6350	68.1	288	15.1	40.3	1.5	1.3	120	80	0.01	1=Employed	3	3=Former	13.64	Done	100	100	0	75	81	100	53	50	63	80	67	95	100	55	40	56	67	50	50	69.909	72.5	55.75
1.98	33.58	4	70	162	26.7	4490	56.2	171	10.5	32.8	1.8	1.3	120	90	0.01	2=Unemployed	6	3=Former	7.22	Done	86	50	0	75	91	93	85	50	75	73	100	90	100	100	30	76	100	100	40	70.727	80	79
2.09	31.64	4	60	162.8	22.6	5380	63.9	175	9.9	27.5	1.4	0.9	107	60	0.01	2=Unemployed	2	3=Former	4.74	Done	43	0	0	63	38	40	65	50	6	67	50	45	0	45	25	20	0	25	0	38.364	28.75	11.25
2.08	32.41	4	73	164	27.1	5640	68.1	232	12.8	38.4	1.6	1.4	130	80	0.01	1=Employed	2	3=Former	13.91	Done	98	100	100	63	97	100	85	100	88	67	100	85	100	55	55	72	100	100	50	90.727	73.75	80.5
1.21	61.38	2	63	182.5	18.9	7800	60.5	206	14.1	40.7	1.4	1.3	140	90	0.01	2=Unemployed	2	2=Current	4.3	Done	80	0	0	75	66	73	68	50	63	67	67	65	100	55	25	84	100	75	45	55.364	61.25	76
1.27	59.32	3	70	168	24.8	5260	58.2	217	16.3	47.3	1.5	1.6	120	80	0.01	1=Employed	2	3=Former	7.8	Done	88	50	75	100	88	87	65	50	50	73	67	95	75	90	35	56	67	50	55	72.091	73.75	57
0.81	75.47	2	60	156.5	24.5	7600	63.3	305	14	40.5	1.5	1.4	130	80	0.1	1=Employed	4	1=Never	4.8	Done	93	100	0	88	100	93	75	0	100	67	67	95	100	100	35	68	0	100	55	71.182	82.5	55.75
1.13	75.2	2	82	182	24.8	7510	54	325	12.5	34.7	2.4	1.9	160	90	0.04	1=Employed	2	1=Never	6.04	Done	89	0	75	75	75	73	48	50	19	47	50	90	100	90	20	44	67	75	40	54.636	75	56.5
1.56	44.89	4	80	172	27	5910	50.6	161	16.6	49.5	1.6	1.8	96	59	0.06	2=Unemployed	2	1=Never	15.25	Done	100	50	88	63	100	100	95	67	69	87	100	95	100	100	80	88	100	100	80	83.545	93.75	92
1.64	49.24	3	121	187	34.6	4720	48	169	14.8	43.3	1.6	1.5	140	70	0.01	2=Unemployed	7	3=Former	4.89	Done	82	0	0	100	63	20	70	83	13	53	100	80	100	45	5	24	67	50	0	53.091	57.5	35.25
0.68	96.33	1	72	170	24.9	6260	58.4	281	12.5	37.4	1.9	1.6	100	60	0.01	2=Unemployed	4	1=Never	7.38	Done	82	0	100	75	88	87	55	50	25	47	83	95	100	100	10	60	100	100	25	62.909	76.25	71.25
1.33	40.17	4	48	156	19.7	2800	43.5	164	12	35	1.2	0.9	117	69	0.01	2=Unemployed	4	1=Never	6.04	Done	100	50	0	63	79	80	60	33	25	60	33	70	100	100	5	56	100	100	50	53	68.75	76.5
1.38	56.78	3	59	169	20.7	6870	65	272	14.2	41.3	1.2	1.1	110	73	0.03	1=Employed	4	3=Former	15.15	Done	100	100	100	38	94	93	80	17	63	73	67	95	100	100	45	80	100	100	80	75	85	90
1.12	67.34	2	72.8	161	28.1	3820	43.9	214	14.6	42	1.7	1.6	138	77	0.09	1=Employed	3	3=Former	29.82	Done	98	100	0	75	94	100	95	67	100	73	17	78	100	90	65	60	100	100	50	74.455	83.25	77.5
1.07	51.46	3	52.6	156	21.6	5620	61.1	205	12	34	1.6	1.2	115	67	.	2=Unemployed	3	1=Never	27.62	Done	70	0	75	88	78	93	43	83	50	93	67	100	100	100	20	48	100	100	30	67.273	80	69.5
1.27	61.33	2	78	170	27	7230	51	170	14.1	42.8	1.7	1.6	125	83	0.01	1=Employed	6	3=Former	22.53	Done	100	100	100	100	100	100	100	100	100	100	100	100	100	100	90	100	100	100	95	100	97.5	98.75
1.34	41.06	4	49	160	19.1	4500	57.5	174	10.4	31.3	1	0.7	110	71	0.02	2=Unemployed	4	1=Never	10.27	Done	86	50	100	100	100	100	83	50	100	60	100	95	100	90	55	72	100	100	60	84.455	85	83
0.96	87.66	2	81	179	25.3	5960	58	173	15.6	45.2	1.5	1.5	130	60	0.23	1=Employed	4	2=Current	18.24	Done	93	100	100	75	100	93	80	67	100	80	100	95	100	100	55	48	67	100	30	89.818	87.5	61.25
1.19	45.11	3	61	151	26.8	5430	59.4	196	12.4	36.4	1.9	1.5	120	73	0.01	2=Unemployed	4	1=Never	31.56	Done	52	0	0	100	31	80	65	100	13	60	17	15	0	13	15	28	0	63	50	47.091	10.75	35.25
1.15	47.21	3	70	156	28.8	4980	52.7	240	13.5	42.2	1.5	1.4	112	55	0.1	2=Unemployed	2	1=Never	14.57	Done	86	50	100	88	88	80	75	67	6	80	100	95	75	23	20	52	100	100	55	74.545	53.25	76.75
0.94	89.34	2	73	171	25	8480	65	281	16.8	50.5	1.7	1.9	121	81	0.05	1=Employed	3	3=Former	18.63	Done	100	100	100	100	100	100	75	50	100	100	100	100	100	100	45	76	100	100	50	93.182	86.25	81.5
0.94	60.14	2	63	160	24.6	10170	48.2	284	13.8	41.1	1.4	1.3	142	68	0.2	2=Unemployed	3	1=Never	18	Done	93	0	38	100	100	100	68	100	69	60	67	95	75	90	25	68	100	100	60	72.273	71.25	82
1.38	50.65	3	63	169	22.1	6550	54.8	203	10.4	31.2	2.1	1.5	140	80	0.13	2=Unemployed	3	3=Former	14.72	Done	64	0	0	75	53	87	80	67	63	73	100	85	50	58	20	52	100	88	70	60.182	53.25	77.5
1.87	39.99	4	77	172	26	7260	68.2	330	12.4	37.2	1.5	1.2	127	70	0.01	1=Employed	4	2=Current	11.1	Done	89	100	0	100	100	100	95	83	88	100	83	95	100	100	25	64	100	63	45	85.273	80	68
1.03	72.94	2	84	177	26.8	5160	47.6	180	14.9	42.3	2.1	2	130	80	0.03	1=Employed	2	1=Never	33.08	Done	89	100	0	100	84	87	55	100	69	87	83	95	100	100	75	48	100	100	50	77.636	92.5	74.5
1.23	43.96	4	58	150	25.8	8060	59.6	243	10.3	31.4	1.9	1.3	110	68	0.19	1=Employed	2	1=Never	5.32	Done	82	50	50	100	81	100	20	0	6	67	100	45	75	55	0	80	0	75	40	59.636	43.75	48.75
0.98	60.83	2	58	154	24.5	8660	55.7	377	11.9	37.2	1.1	0.9	118	72	0.01	1=Employed	4	1=Never	5.97	Done	95	50	100	75	78	100	75	50	50	73	67	95	50	45	50	72	100	63	65	73.909	60	75
1.77	41.27	4	62	162	23.6	3620	42.8	253	13.1	38.2	1.6	1.4	140	80	0.17	1=Employed	3	1=Never	19.4	Done	88	100	88	63	94	100	68	50	63	87	50	95	100	100	40	56	100	75	50	77.364	83.75	70.25
1.07	72.57	2	79	174	26.1	7350	71.3	219	13.3	40.6	1.5	1.4	121	67	0.01	1=Employed	4	2=Current	18.23	Done	93	100	0	100	75	73	65	83	56	80	50	95	50	58	35	80	67	75	50	70.455	59.5	68
1.16	61.89	2	52	164	19.3	5540	56.1	105	14.5	42.4	1.8	1.7	115	60	0.17	1=Employed	2	3=Former	6.43	Done	52	0	0	100	79	87	43	100	81	100	50	40	25	100	35	52	67	88	35	62.909	50	60.5
1.82	27.23	5	57	149	25.7	7980	49.8	276	10.7	32.2	2	1.4	130	80	0.13	2=Unemployed	2	1=Never	18.3	Done	64	0	0	100	46	73	75	50	31	20	0	55	0	100	45	64	0	38	60	41.727	50	40.5
1.51	48.77	3	55	162	21	8540	60.5	206	11.8	37.8	1	0.8	128	77	0.02	2=Unemployed	1	2=Current	41.24	Done	82	50	0	88	59	27	33	33	13	60	33	75	0	68	30	52	33	75	15	43.455	43.25	43.75
1.68	32.52	4	59.2	155	24.6	5920	62.7	184	12	37.4	1.2	1	126	66	0.06	1=Employed	3	1=Never	18.48	Not Done	.	.	.	.	.	.	.	.	.	.	.	.	.	.	.	.	.	.	.	.	.	.
0.7	94.16	1	61.5	158.5	24.5	7790	69.5	314	13.6	39.9	1.8	1.6	149	79	0.36	2=Unemployed	4	1=Never	16.5	Done	68	50	100	75	100	73	58	50	100	40	67	75	100	68	40	56	0	50	30	71	70.75	34
0.9	84.69	2	60	163	22.6	6370	62.1	161	15.5	44.2	2.6	2.6	146	87	0.01	1=Employed	1	1=Never	20.49	Done	100	100	100	100	100	100	70	67	100	67	100	95	100	100	45	50	100	100	70	91.273	85	80
2.5	29.21	5	61	168	21.6	6720	68.1	380	11.3	32.1	1.5	1.1	106	59	0.17	1=Employed	4	2=Current	34.58	Not Done	.	.	.	.	.	.	.	.	.	.	.	.	.	.	.	.	.	.	.	.	.	.
1.73	30.25	4	60	156	24.7	5900	40.3	211	10.9	32.1	2	1.4	130	69	0.05	2=Unemployed	2	1=Never	25.72	Done	86	0	25	88	69	93	78	67	63	67	67	85	50	68	15	84	100	75	25	63.909	54.5	71
1.26	44.09	4	64.9	164	24.1	4800	46.9	200	12.3	37.7	1.3	1.1	116	73	0.02	2=Unemployed	4	1=Never	26.53	Done	86	100	75	38	81	93	63	33	19	67	33	95	100	90	0	60	100	100	55	62.545	71.25	78.75
2.23	31.35	4	70	164	26	5920	63.2	257	15	42.6	1.5	1.4	122	77	0.44	1=Employed	5	1=Never	18.53	Done	86	100	100	75	94	93	63	83	75	87	67	90	100	100	65	84	100	88	75	83.909	88.75	86.75
0.51	125.67	1	74	157	30	6320	61.4	212	13.7	39.5	2	1.8	106	42	0.01	2=Unemployed	4	1=Never	13.9	Done	85	50	0	100	91	93	80	67	50	100	33	60	25	55	25	40	0	63	25	68.091	41.25	32
2.28	28.62	5	50	170	17.3	3980	35	177	9.8	28	1.5	0.9	120	90	.	2=Unemployed	3	3=Former	32.75	Done	93	50	0	100	97	100	70	50	100	73	67	90	100	100	35	76	100	100	50	72.727	81.25	81.5
1.2	60.03	2	57	162	21.7	5570	57.3	176	11.8	34.9	0.9	0.7	130	60	0.01	2=Unemployed	4	3=Former	32.92	Done	100	50	0	100	47	87	53	67	75	80	67	95	100	100	30	60	100	50	40	66	81.25	62.5
3.39	15.61	5	52	156	21.4	7050	62.9	237	11.6	34.3	2.6	2	197	107	0.02	1=Employed	4	1=Never	9.48	Done	98	100	0	75	88	93	80	67	63	80	67	100	100	100	60	88	100	75	65	73.727	90	82
1.31	54.58	3	68	168	24.1	6590	64.4	224	10.2	31	1.2	0.8	140	70	0.01	2=Unemployed	8	3=Former	32.19	Done	77	0	0	50	75	87	65	17	0	60	67	50	50	68	35	40	33	88	60	45.273	50.75	55.25
3.56	19.22	5	95.6	170	33.1	12190	71	373	14.6	42.4	2.3	2.2	128	77	0.37	1=Employed	1	1=Never	11.46	Done	100	100	100	88	100	100	75	67	75	93	67	100	100	100	45	72	100	100	60	87.727	86.25	83
1.43	52.78	3	79	172	26.7	7010	57.9	238	14.6	43.1	1.6	1.5	139	88	0.12	1=Employed	4	3=Former	14.3	Not Done	.	.	.	.	.	.	.	.	.	.	.	.	.	.	.	.	.	.	.	.	.	.
1.3	69.68	2	86.5	176	27.9	6960	56	346	12.1	35.2	1.8	1.4	119	56	0.14	1=Employed	4	2=Current	25.09	Not Done	.	.	.	.	.	.	.	.	.	.	.	.	.	.	.	.	.	.	.	.	.	.
1.93	34.49	4	65.9	162.1	25.1	9150	59.6	277	15.3	43.1	2.3	2.2	141	72	0.27	2=Unemployed	2	1=Never	20.72	Not Done	.	.	.	.	.	.	.	.	.	.	.	.	.	.	.	.	.	.	.	.	.	.
1.23	58.52	3	66.3	176	21.4	10940	52	262	13.4	38.9	2.4	2.1	150	100	0.07	2=Unemployed	1	2=Current	9.26	Done	98	50	0	100	100	80	83	50	81	93	67	90	75	100	60	64	0	100	55	72.909	81.25	54.75
1.36	53.82	3	85.5	168.6	30.1	6560	52.4	188	13.9	41.3	1.8	1.7	116	65	0.37	1=Employed	4	1=Never	.	Done	91	100	100	88	88	93	90	83	69	87	100	90	100	100	40	88	100	100	65	89.909	82.5	88.25
1.01	78.84	2	89	172	30.1	5980	51.2	228	16	50.2	1.8	2	100	40	0.11	1=Employed	4	1=Never	14.6	Done	91	100	0	75	81	73	48	50	56	80	67	95	50	90	25	64	100	50	20	65.545	65	58.5
3.09	15.72	5	69	160	27	7270	62.2	226	9.4	29.1	1.7	1.1	130	60	0.25	1=Employed	2	1=Never	19.99	Done	75	100	75	75	75	87	53	50	63	60	33	75	75	55	25	56	0	63	50	67.818	57.5	42.25
0.97	77.92	2	53.5	160	20.9	7690	60.9	212	15.5	44.5	1.5	1.5	111	50	0.89	2=Unemployed	6	2=Current	24.71	Done	91	0	0	100	79	93	70	67	63	100	100	95	100	100	65	72	100	100	60	69.364	90	83
1.48	53.19	3	72	176	23.2	5320	61.4	269	13.9	40.1	1.9	1.7	135	88	0.3	1=Employed	3	1=Never	19.71	Done	100	100	100	63	97	100	98	50	81	67	100	100	100	100	75	60	100	100	55	86.909	93.75	78.75
1.57	49.69	3	99	181	30.2	8930	68	228	15.6	46.3	1.1	1.1	121	77	0.07	1=Employed	4	3=Former	5.9	Done	95	100	100	100	94	93	95	100	25	67	100	100	100	100	30	68	100	75	50	88.091	82.5	73.25
1.17	69.77	2	75	175	24.5	4970	66.8	164	14.4	42.7	1.5	1.4	126	78	0.07	1=Employed	3	3=Former	18.66	Done	92	100	0	75	97	100	73	100	44	100	100	100	100	100	15	76	100	100	75	80.091	78.75	87.75
1.52	47.68	3	79	172	26.7	5550	55.2	186	18.1	49.7	2.1	2.3	156	99	0.41	1=Employed	3	1=Never	8.11	Done	75	100	0	50	63	93	53	50	63	73	67	80	100	90	50	60	100	75	50	62.455	80	71.25
2.38	20.94	5	62.6	157	25.4	6250	51.8	243	12.4	37.8	1.2	1	128	80	0.06	2=Unemployed	2	1=Never	14.05	Done	91	50	0	75	79	93	67	50	50	87	33	90	100	100	31	36	100	100	35	61.364	80.25	67.75
0.82	98.28	1	94	172	31.8	7120	56.4	250	17.1	50.1	1.2	1.3	139	101	0.11	1=Employed	2	2=Current	15.24	Done	95	100	75	100	84	100	83	100	75	87	83	100	100	100	80	84	100	100	80	89.273	95	91
1.11	69.84	2	70	169	24.5	4740	50.2	152	14.4	43.2	1.5	1.4	118	77	0.01	1=Employed	4	3=Former	15.01	Done	98	100	100	100	94	100	63	100	100	67	100	95	100	100	45	76	100	100	60	92.909	85	84
0.78	113.94	1	76	178	24	5860	60.1	233	15.4	44.6	1.7	1.7	112	76	0.78	1=Employed	1	1=Never	26.63	Done	100	100	100	75	97	100	75	33	75	67	67	95	100	100	35	80	100	100	50	80.818	82.5	82.5
1.14	69.78	2	68	167	24.4	5010	58.5	241	15.8	46.1	0.8	0.8	113	65	0.05	1=Employed	4	1=Never	23.97	Done	100	50	100	75	97	93	100	67	88	87	100	100	100	100	88	84	100	100	75	87	97	89.75
0.89	84.75	2	66.1	158	26.5	5850	58.2	160	15.1	43.7	1.9	1.8	150	65	0.01	2=Unemployed	2	3=Former	5.21	Done	89	50	0	100	78	87	48	83	88	73	67	85	100	100	65	72	100	100	75	69.364	87.5	86.75
1.51	47.7	3	78.8	164	29.3	5420	58.7	212	12.9	37.6	3	2.5	121	77	0.14	2=Unemployed	5	3=Former	12.24	Done	95	50	50	63	94	93	68	33	100	73	100	95	100	100	45	68	100	100	45	74.455	85	78.25
1.77	29.78	5	48	150	21.3	6000	73	258	10	30.2	1.1	0.7	130	80	0.01	2=Unemployed	3	1=Never	6.55	Done	77	50	88	88	78	93	100	67	13	53	67	60	50	55	20	56	100	75	0	70.364	46.25	57.75
0.89	96.18	1	75	179	23.4	5250	52.6	279	14.7	44.6	1.3	1.3	137	89	0.01	1=Employed	1	1=Never	29.83	Done	100	100	0	100	100	100	90	84	81	93	67	100	100	90	70	76	100	100	70	83.182	90	86.5
0.93	64.35	2	54	160	21.1	7600	62.5	260	11.7	35.3	.	.	127	83	.	1=Employed	5	1=Never	.	Not Done	.	.	.	.	.	.	.	.	.	.	.	.	.	.	.	.	.	.	.	.	.	.
1	86.59	2	70	170	24.2	7050	58.5	269	14.7	43.3	1.5	1.4	116	85	0.29	1=Employed	3	2=Current	18.21	Done	100	100	0	75	94	100	73	67	50	67	67	100	100	100	70	68	100	100	60	72.091	92.5	82
0.96	83.6	2	69	177	22	7880	66	311	13.9	40.4	1.5	1.3	114	70	0.13	1=Employed	4	2=Current	8.78	Done	93	100	100	75	100	100	55	67	75	67	50	90	100	100	45	68	100	100	55	80.182	83.75	80.75
0.45	164.73	1	50	160	19.5	3970	46.4	209	13.1	37.8	1.2	1	122	83	0.01	2=Unemployed	3	1=Never	6.09	Done	95	50	0	88	91	87	53	50	38	60	67	95	100	100	30	76	100	100	60	61.727	81.25	84
0.87	71.4	2	57	164.5	21.1	3420	63.8	162	14.3	42.4	0.9	0.8	128	73	0.18	2=Unemployed	5	1=Never	7.16	Not Done	.	.	.	.	.	.	.	.	.	.	.	.	.	.	.	.	.	.	.	.	.	.
1.86	36.31	4	58	165.5	21.2	8500	63.5	181	12.5	38.3	1.7	1.4	126	61	0.11	1=Employed	1	2=Current	12.16	Done	93	100	0	100	100	100	70	83	100	93	67	90	50	100	50	60	0	88	45	82.364	72.5	48.25
0.87	67.35	2	61	168	21.6	6720	62.3	211	12.4	37.3	.	.	137	101	.	1=Employed	3	1=Never	.	Done	93	100	0	100	88	80	65	83	19	67	67	95	100	100	40	64	100	100	55	69.273	83.75	79.75
0.82	74.72	2	54.5	156.4	22.3	4250	44.9	228	13.6	41.9	1.4	1.3	130	86	0.01	1=Employed	3	1=Never	20.93	Done	91	100	100	100	97	100	70	100	81	73	67	95	75	90	35	56	67	88	50	89	73.75	65.25
1.27	43.69	4	80	157	32.5	6160	47.5	235	11.1	34.4	2.7	2.1	133	76	0.44	2=Unemployed	3	1=Never	14.98	Not Done	.	.	.	.	.	.	.	.	.	.	.	.	.	.	.	.	.	.	.	.	.	.
0.91	89.3	2	72	176	23.2	5210	61.2	195	15.1	46	1.7	1.7	110	83	0.03	1=Employed	3	1=Never	11.75	Done	100	50	100	100	100	100	95	50	75	67	67	100	100	100	40	52	100	100	50	82.182	85	75.5
1.11	74.14	2	73	173	24.4	6200	47.6	183	15.4	44.5	.	.	123	83	.	1=Employed	4	3=Former	.	Done	98	100	100	75	97	100	70	50	75	87	50	95	100	100	35	60	100	100	40	82	82.5	75
0.64	97.07	1	60	156	24.7	4040	53.5	166	12.8	37	1.4	1.2	106	65	0.12	1=Employed	3	1=Never	5.33	Done	100	100	0	75	94	100	85	33	56	87	100	90	100	88	50	44	100	88	55	75.455	82	71.75
1.44	49.23	3	80.6	163	30.3	6350	43	187	16.2	47.8	1	1.1	143	69	0.01	2=Unemployed	2	1=Never	5.62	Done	84	0	0	100	75	87	68	67	25	73	100	90	100	100	15	68	100	100	50	61.727	76.25	79.5
0.95	82.01	2	56.7	163.4	21.2	4160	45.7	135	13.3	38.9	1.5	1.3	139	89	0.08	1=Employed	2	1=Never	18.09	Done	93	50	0	100	84	100	80	67	88	73	67	100	100	68	60	76	100	100	70	72.909	82	86.5
3.39	14.02	6	54	154	22.8	7790	49.4	279	12.5	39.7	1	0.9	139	81	0.01	2=Unemployed	7	1=Never	6.93	Not Done	.	.	.	.	.	.	.	.	.	.	.	.	.	.	.	.	.	.	.	.	.	.
3.16	20.14	5	58.3	159	23.1	5730	68	224	10.3	31.2	1.6	1.1	157	70	0.01	2=Unemployed	4	3=Former	5.64	Done	89	0	0	75	69	80	88	67	44	73	67	65	100	80	30	60	100	88	50	59.273	68.75	74.5
1.5	46.82	3	65	164	24.2	10960	77.8	306	13.2	39.5	1.5	1.3	115	72	0.38	2=Unemployed	2	3=Former	4.68	Not Done	.	.	.	.	.	.	.	.	.	.	.	.	.	.	.	.	.	.	.	.	.	.
0.72	111.36	1	65	165	23.9	8780	59.3	387	11.9	37.5	1.2	1	165	90	0.12	1=Employed	3	3=Former	4.75	Not Done	.	.	.	.	.	.	.	.	.	.	.	.	.	.	.	.	.	.	.	.	.	.
0.54	166.06	1	71.1	169	24.9	7320	43	274	12.7	35.8	3.4	2.7	117	60	0.04	1=Employed	2	1=Never	15.56	Not Done	.	.	.	.	.	.	.	.	.	.	.	.	.	.	.	.	.	.	.	.	.	.
1.18	48.1	3	52	154	21.9	6660	57.8	232	12.8	39	1.9	1.6	155	81	0.06	2=Unemployed	3	1=Never	6.13	Done	95	50	100	50	91	100	70	33	100	67	83	100	100	100	55	72	100	100	60	76.273	88.75	83
0.87	65.35	2	62	153	26.5	4560	52.1	190	14.1	41.2	1.9	1.7	103	61	0.05	1=Employed	6	1=Never	7.27	Done	91	100	0	75	100	93	78	67	75	67	67	95	100	100	50	76	100	100	60	73.909	86.25	84
0.69	92	1	54.5	158	21.8	4910	61.3	216	11.5	35.5	1.2	0.9	121	84	0.01	2=Unemployed	6	1=Never	16.86	Done	98	50	0	75	100	100	80	50	100	87	50	90	100	100	75	76	100	100	65	71.818	91.25	85.25
0.87	110.77	1	73.5	184	21.7	6580	55	232	16	46.3	.	.	144	91	0.02	2=Unemployed	3	1=Never	7.46	Not Done	.	.	.	.	.	.	.	.	.	.	.	.	.	.	.	.	.	.	.	.	.	.
1.06	55.1	3	56	155	23.3	4860	48.4	225	13.8	41.4	1	0.9	116	79	0.01	2=Unemployed	3	1=Never	9.62	Not Done	.	.	.	.	.	.	.	.	.	.	.	.	.	.	.	.	.	.	.	.	.	.
1.13	71.16	2	50.5	169	17.7	4710	60.1	178	14.6	43.9	.	.	130	85	.	1=Employed	3	3=Former	.	Done	82	100	88	100	78	87	90	100	31	53	50	90	100	80	25	64	100	25	35	78.091	73.75	56
0.47	132.99	1	62.5	166.1	22.7	3990	53.1	272	12.9	39.6	2	1.8	121	80	0.04	2=Unemployed	2	1=Never	8.28	Done	93	50	100	100	87	73	70	50	44	67	67	70	50	100	50	64	67	100	50	72.818	67.5	70.25
1.96	33.88	4	67	166	24.3	7870	56.1	187	14.2	39.6	2	1.8	182	85	0.01	1=Employed	4	1=Never	8.58	Done	91	100	0	100	100	87	90	100	75	80	83	85	75	78	35	56	33	75	55	82.364	68.25	54.75
3.16	20.49	5	65	166	23.6	8440	64.4	307	10.9	34	1.4	1.1	145	86	0.27	1=Employed	3	3=Former	7.75	Done	79	0	0	63	66	93	55	33	19	53	17	90	100	68	20	52	100	50	50	43.455	69.5	63
3.97	15.53	5	67	162	25.5	9440	71.4	223	10.4	30.5	0.5	0.3	140	64	0.01	1=Employed	2	1=Never	4.35	Done	98	100	0	100	93	93	83	50	63	67	83	100	75	90	60	60	100	100	55	75.455	81.25	78.75
1.04	71.67	2	80.4	169	28.2	8730	60.8	243	13.2	38	2.1	1.8	157	70	0.02	1=Employed	4	1=Never	9.58	Done	98	100	100	63	100	93	100	33	81	67	100	90	100	100	90	60	100	100	60	85	95	80
0.62	100.31	1	71.7	160	28	7380	56.3	292	13.6	40.7	2.2	2	116	63	0.22	1=Employed	4	1=Never	4.8	Done	89	50	0	88	94	100	83	83	81	60	67	85	100	100	30	68	100	100	50	72.273	78.75	79.5
1.7	43.8	4	65	177	20.7	4430	55.6	127	14.9	43.3	0.7	0.7	120	85	.	1=Employed	4	1=Never	12.43	Done	95	100	100	75	100	67	85	67	94	93	100	90	100	100	40	84	100	100	75	88.727	82.5	89.75
1.99	33.9	4	75	164	27.9	4710	51.4	243	14.3	42.4	1.9	1.8	134	88	0.01	2=Unemployed	2	1=Never	12.32	Done	100	100	0	100	100	100	75	100	100	80	100	100	100	100	90	100	100	100	95	86.818	97.5	98.75
1.19	63.47	2	78	180	24.1	5460	59	288	16	48.7	.	.	129	91	.	1=Employed	4	3=Former	.	Done	98	100	100	63	94	93	78	33	25	73	100	95	75	100	25	64	100	100	40	77.909	73.75	76
0.8	104.54	1	62	183	18.5	7760	68.1	190	14.6	44.6	1.4	1.4	144	99	0.01	1=Employed	5	3=Former	9.35	Done	96	100	100	63	88	93	90	67	100	87	33	95	100	100	30	56	100	100	35	83.364	81.25	72.75
0.48	147.18	1	64.3	166.2	23.3	4220	50.1	161	13.5	39.6	1.2	1.1	130	88	0.12	2=Unemployed	3	3=Former	10.04	Not Done	.	.	.	.	.	.	.	.	.	.	.	.	.	.	.	.	.	.	.	.	.	.
2.28	32.66	4	58.8	170	20.3	5910	61.8	224	13.6	40.7	1.3	1.2	118	57	0.01	1=Employed	4	3=Former	28.72	Done	75	100	100	88	69	87	63	50	63	67	67	95	50	70	20	68	100	38	65	75.364	58.75	67.75
2.23	29.91	5	82	175.2	26.7	6520	61.1	262	9.9	31.5	1.1	0.8	135	82	0.32	1=Employed	2	3=Former	17.6	Done	89	0	0	75	75	87	88	67	56	87	100	100	100	100	60	92	100	100	70	65.818	90	90.5
0.69	120.41	1	62.1	165.6	22.6	7990	52.8	216	16.8	50.4	2	2.2	138	81	0.11	1=Employed	4	2=Current	19.98	Done	70	100	0	100	100	53	58	50	50	73	33	95	50	100	0	48	67	100	30	62.455	61.25	61.25
2.3	29.46	5	64.4	163	24.2	7120	60.2	278	11.7	34.4	1.5	1.1	117	64	0.01	1=Employed	3	3=Former	8.98	Done	100	100	0	75	91	100	95	67	88	80	100	95	100	100	70	80	100	75	65	81.455	91.25	80
0.65	95.35	1	62	171	21.2	4840	78.1	191	13.9	41.9	1.5	1.4	133	97	0.02	2=Unemployed	3	1=Never	29.01	Done	89	100	100	75	97	100	0	67	100	27	50	95	70	90	0	72	100	100	40	73.182	63.75	78
1.92	35.55	4	53	163	19.9	6220	60.2	298	11.3	35.2	1.4	1.1	140	76	0.01	2=Unemployed	1	3=Former	30.54	Done	83	0	0	100	72	93	70	50	75	80	0	85	100	100	15	68	100	88	50	56.636	75	76.5
1.45	48.11	3	62	169	21.7	5620	62.3	195	10.7	31.5	1.9	1.3	126	69	0.01	2=Unemployed	1	1=Never	10.47	Done	98	50	0	75	96	100	80	50	69	67	50	85	100	100	55	96	100	100	45	66.818	85	85.25
0.99	84.6	2	72	176	23.2	5700	65.4	209	16.2	46.7	1.7	1.8	131	86	0.01	1=Employed	4	2=Current	24.6	Done	91	100	50	100	84	93	70	100	31	93	100	100	100	100	30	88	100	100	55	82.909	82.5	85.75
1.23	43.96	4	60	156	24.7	4790	55.2	320	12	36.5	1.8	1.5	110	67	0.01	2=Unemployed	4	1=Never	12.2	Not Done	.	.	.	.	.	.	.	.	.	.	.	.	.	.	.	.	.	.	.	.	.	.
1.03	85.38	2	72	176.2	23.2	8220	62	351	15.1	44	.	.	127	88	.	1=Employed	5	3=Former	.	Not Done	.	.	.	.	.	.	.	.	.	.	.	.	.	.	.	.	.	.	.	.	.	.
1.83	37	4	70	168.6	24.6	.	.	.	.	.	.	.	141	68	.	2=Unemployed	2	3=Former	12	Done	89	50	0	100	69	100	68	83	13	67	67	80	50	65	15	52	0	63	65	64.182	52.5	45
1.29	57.61	3	69	176	22.3	4530	57.5	236	13.1	40.5	1.3	1.2	110	64	0.01	1=Employed	3	3=Former	23.9	Done	93	100	100	75	100	100	70	50	50	73	67	95	100	88	30	60	100	100	60	79.818	78.25	80
1.67	30.69	4	54	160.5	21	5160	58.4	138	12.1	38.4	0.9	0.8	140	86	0.18	2=Unemployed	1	1=Never	18.2	Done	84	0	75	75	75	87	65	50	87	100	83	60	50	67	55	96	100	75	45	71	58	79
0.84	94.87	1	63.5	160	24.8	6790	68.9	196	17.3	47.9	2.1	2.2	138	84	0.01	1=Employed	4	3=Former	33.2	Done	100	100	63	100	94	100	65	100	88	87	100	95	100	90	70	96	100	100	90	90.636	88.75	96.5
3.98	14.84	6	61	161	23.5	8620	76.3	394	9.4	27.8	1.2	0.7	144	60	0.25	2=Unemployed	5	1=Never	9.5	Done	70	0	25	100	66	87	80	83	31	67	100	30	0	68	10	60	0	63	50	64.455	27	43.25
2.58	26.83	5	102	178	32.2	15150	59.2	284	12.2	35.4	1.7	1.3	110	72	0.02	2=Unemployed	3	3=Former	9.1	Done	66	0	0	50	59	87	50	33	38	53	33	70	25	90	10	56	0	63	30	42.636	48.75	37.25
0.57	112.27	1	77	160	30.1	5440	60.1	257	12.9	37.7	1.7	1.4	124	85	0.01	1=Employed	5	1=Never	20.2	Done	91	100	0	75	100	100	75	50	88	93	67	90	100	90	40	56	100	100	55	76.273	80	77.75
1.32	42.77	4	53.3	156	21.9	3930	55.5	165	12.3	35.6	1.4	1.1	129	90	0.01	1=Employed	4	1=Never	19.8	Done	89	100	0	75	62	80	80	50	31	53	67	80	100	67	45	52	0	50	50	62.455	73	38
1.86	38.05	4	83	179	25.9	7860	57.3	368	14.8	43.8	1.2	1.2	128	89	0.12	1=Employed	4	2=Current	24	Done	95	100	100	100	100	100	95	100	100	93	100	100	100	100	60	68	100	100	50	98.455	90	79.5
0.83	109.54	1	88.2	177	28.2	8220	62.3	293	14.3	41.3	1.5	1.4	123	80	0.24	1=Employed	4	1=Never	28	Done	91	100	0	100	91	93	63	100	81	73	100	95	100	90	30	64	100	100	55	81.091	78.75	79.75
0.63	109.51	1	67	158	26.8	5660	57.7	312	11.3	35	1.2	0.9	133	79	0.01	2=Unemployed	3	1=Never	8.8	Done	84	0	0	50	91	80	50	33	50	60	50	95	100	90	25	60	67	100	35	49.818	77.5	65.5
4.37	13.72	6	66	164	24.5	5830	75.6	234	10.2	31.1	1.5	1	136	60	0.2	2=Unemployed	2	1=Never	13	Done	95	50	0	100	81	100	55	50	75	80	67	80	25	78	55	76	67	88	60	68.455	59.5	72.75
1.48	50.73	3	84	178.3	26.4	3800	54.3	155	15.2	44.5	1.2	1.2	115	81	0.01	1=Employed	4	2=Current	18.8	Done	93	100	100	75	87	100	60	50	62	80	67	95	100	75	20	64	100	100	50	79.455	72.5	78.5
1.26	56.91	3	65.4	173	21.9	8400	56.4	138	12.3	37.7	1.4	1.2	114	62	0.09	1=Employed	2	3=Former	.	Not Done	.	.	.	.	.	.	.	.	.	.	.	.	.	.	.	.	.	.	.	.	.	.
1.65	43.53	4	74	179	23.1	4000	50.6	221	14.4	43.2	1.3	1.2	138	83	0.01	1=Employed	3	3=Former	23.2	Done	100	100	100	87	100	100	90	83	75	67	83	95	100	100	50	68	100	100	70	89.545	86.25	84.5
1.71	41.93	4	79	175	25.8	9140	67.7	195	16.1	47.3	2.4	2.5	120	88	0.01	1=Employed	3	1=Never	25.2	Not Done	.	.	.	.	.	.	.	.	.	.	.	.	.	.	.	.	.	.	.	.	.	.
1.84	39.13	4	80.9	170	28	6050	56.8	289	13.8	42.4	2.2	2.1	137	66	0.01	1=Employed	4	3=Former	19.4	Done	98	100	50	100	97	100	87	83	81	93	83	90	100	100	75	76	100	100	65	88.364	91.25	85.25
2.28	22.32	5	55	161	21.2	4050	63.5	158	11.2	36.1	1.8	1.4	120	73	0.05	2=Unemployed	4	1=Never	10.6	Done	41	0	75	75	41	47	100	83	0	53	67	60	0	55	10	68	67	63	35	52.909	31.25	58.25
1.74	39.96	4	78	175	25.5	7530	63.3	318	15.4	44.6	2.1	2.1	127	83	0.24	2=Unemployed	3	3=Former	19.9	Done	89	0	63	88	63	73	78	67	13	73	67	50	0	43	40	68	0	75	60	61.273	33.25	50.75
1.06	53.43	3	70.5	159	27.9	4210	69.3	113	13.1	40.4	1.4	1.3	126	90	0.65	2=Unemployed	6	1=Never	28.9	Done	66	50	50	100	54	93	60	67	31	20	17	85	100	75	30	28	100	75	50	55.273	72.5	63.25
1.74	38.55	4	66.3	163	25	8850	66.2	157	14.8	44.8	2.5	2.5	155	72	0.01	1=Employed	3	1=Never	16.8	Done	85	100	50	100	83	100	90	100	56	60	83	90	100	100	60	84	100	100	75	82.455	87.5	89.75
1.36	53.1	3	70.1	168	24.8	9300	65.6	167	14.6	42.7	1.1	1	128	81	0.28	1=Employed	4	3=Former	26	Done	100	100	100	75	100	100	75	33	50	73	67	80	100	45	30	52	100	100	40	79.364	63.75	73
1.36	57.75	3	82	170	28.4	7780	52.6	307	14.8	42.6	2.2	2.1	120	80	0.01	1=Employed	3	2=Current	19.1	Not Done	.	.	.	.	.	.	.	.	.	.	.	.	.	.	.	.	.	.	.	.	.	.
2.06	24.56	5	58.7	155	24.4	6920	75.9	272	10.7	31.5	2	1.4	126	81	0.14	1=Employed	2	1=Never	4.4	Done	41	0	0	100	69	53	23	67	6	27	50	10	0	33	35	24	0	25	20	39.636	19.5	17.25
0.7	130.69	1	89	176	28.7	10710	56.3	352	17	48.6	1.1	1.2	128	72	0.13	1=Employed	3	2=Current	14.1	Done	95	100	100	100	100	100	80	100	75	100	100	95	100	100	65	100	100	100	90	95.455	90	97.5
0.77	114.31	1	92	178.9	28.7	11100	44	358	16.6	49	1.3	1.4	130	85	0.35	1=Employed	3	2=Current	19	Done	86	100	100	100	87	100	70	67	81	80	100	95	100	57	40	68	100	100	60	88.273	73	82
0.98	77.76	2	68	170	23.5	4760	60.1	165	12	36.2	1.2	1	118	78	0.12	1=Employed	3	3=Former	37.3	Done	98	100	50	100	97	100	77	67	100	80	67	95	100	100	70	64	100	100	70	85.091	91.25	83.5
0.82	72.11	2	67	160.5	26	8310	51.2	242	15.7	46.6	2.2	2.3	140	91	0.24	2=Unemployed	2	1=Never	15.9	Done	86	50	50	75	66	87	55	83	25	53	17	80	25	33	5	32	33	38	10	58.818	35.75	28.25
1.47	54.51	3	74.9	168	26.5	8000	47.8	238	14.3	41.5	1.1	1	115	69	0.01	2=Unemployed	1	2=Current	27.9	Done	86	50	0	100	94	93	65	83	56	73	67	100	75	88	55	68	33	75	55	69.727	79.5	57.75
1.23	60.87	2	86	169.5	29.9	7760	54	243	13.3	40.8	2.6	2.4	131	87	0.01	1=Employed	3	3=Former	8	Done	89	100	0	100	86	87	98	67	94	67	67	90	50	88	40	56	100	88	55	77.727	67	74.75
1.4	52.42	3	66.5	163	25	7020	59.2	168	16	49.1	1.6	1.7	132	74	0.01	1=Employed	2	2=Current	13	Done	100	100	100	75	100	100	100	67	81	93	100	100	100	100	45	92	100	100	95	92.364	86.25	96.75
1.88	41.53	4	94	180	29	8000	67.4	207	16.8	50	2.7	3	156	101	0.15	1=Employed	2	2=Current	17.7	Done	100	100	0	50	100	100	78	33	50	73	67	100	100	88	65	60	100	100	60	68.273	88.25	80
1.77	39.57	4	70.3	169	24.6	7860	69.1	255	10.6	33.3	1.5	1.1	116	78	0.08	1=Employed	4	3=Former	6.9	Done	95	50	100	63	94	100	75	33	100	80	100	100	100	100	45	60	100	100	50	80.909	86.25	77.5
0.91	84.42	2	73.7	168	26.1	5360	49.1	242	16.4	49.2	1.7	1.9	137	97	0.07	1=Employed	3	2=Current	20.7	Done	100	100	25	100	94	93	75	83	100	87	67	100	100	100	70	96	100	100	90	84	92.5	96.5
1.07	57.09	3	62	174.5	20.4	4430	63.9	205	12.2	37.2	1	0.8	158	100	0.01	1=Employed	3	3=Former	19.2	Done	92	50	62	75	78	100	80	50	37	93	67	95	50	100	25	68	100	62	40	71.273	67.5	67.5
3.41	13.59	6	49.5	148	22.6	9740	74.1	150	9.9	29.8	1.8	1.2	114	64	0.01	2=Unemployed	3	1=Never	13.4	Done	82	100	0	50	75	80	70	33	82	87	67	60	100	70	30	64	100	100	25	66	65	72.25
0.55	125.78	1	68	160	26.6	5430	48.8	309	11.1	31.9	2	1.4	118	73	0.06	1=Employed	2	1=Never	22.5	Done	89	100	100	63	88	93	75	50	63	80	67	85	100	80	15	68	100	75	55	78.909	70	74.5
1.2	52.4	3	56	165	20.6	4140	54.2	145	12.9	38.6	1.6	1.4	113	85	0.01	2=Unemployed	3	1=Never	16.8	Done	77	0	63	88	69	93	78	83	69	67	100	60	50	78	50	72	100	63	50	71.545	59.5	71.25
0.43	166.15	1	61	174	20.1	5080	66.9	155	13.6	40.6	1.6	1.4	133	88	0.01	1=Employed	3	3=Former	20.6	Done	100	50	100	75	94	93	65	50	75	93	100	94	100	100	50	76	100	100	75	81.364	86	87.75
2.84	16.79	5	76	150	33.8	5610	64.5	184	10.5	33.6	2.2	1.6	141	75	0.23	2=Unemployed	2	1=Never	14.2	Done	57	0	0	63	41	73	60	33	56	60	67	40	25	55	15	60	100	88	20	46.364	33.75	67
1.55	43.93	4	65	166	23.6	5980	44	119	12.3	35.1	1.8	1.4	138	76	0.03	2=Unemployed	2	1=Never	17.6	Done	93	50	50	100	94	93	75	67	100	67	100	85	100	90	55	60	100	100	55	80.818	82.5	78.75
1.06	71.76	2	76	173	25.4	5490	37.5	193	16.7	50.8	1.7	1.9	110	80	0.04	1=Employed	2	3=Former	22.6	Done	90	100	100	100	100	100	50	83	100	100	83	95	100	80	95	100	100	100	100	91.455	92.5	100
0.88	70.81	2	51.5	158	20.6	3130	53	164	13.5	40.8	0.9	0.8	117	89	0.02	2=Unemployed	4	1=Never	20.9	Done	93	100	100	100	94	87	100	67	94	67	83	100	100	67	65	40	67	75	45	89.545	83	56.75
0.79	76.13	2	62.8	162	23.9	6200	57.2	321	9.5	30.7	1.2	0.8	104	72	0.01	2=Unemployed	2	1=Never	18.8	Not Done	.	.	.	.	.	.	.	.	.	.	.	.	.	.	.	.	.	.	.	.	.	.
1.54	44.26	4	64	167	22.9	5830	64.6	164	11.3	33	2.3	1.7	157	82	0.39	2=Unemployed	4	3=Former	17.3	Done	80	50	100	75	100	93	48	50	69	80	67	100	100	68	45	64	0	100	60	73.818	78.25	56
1.1	68.52	2	77.1	169.3	26.9	5880	48	244	14.8	44.5	1.9	1.9	114	72	0.01	1=Employed	2	3=Former	19.6	Done	91	50	0	75	91	100	75	83	75	53	100	100	100	100	55	60	100	100	45	72.091	88.75	76.25
0.87	92.51	1	64	169.5	22.3	5210	41.4	244	14.2	43	1.4	1.3	113	66	0.05	1=Employed	4	1=Never	22	Done	89	100	100	100	97	100	72	83	87	93	100	95	100	100	55	60	100	87	60	92.818	87.5	76.75
1.16	72.96	2	93	171	31.8	9770	52.9	245	15.8	45.8	1.3	1.3	122	83	0.05	1=Employed	3	2=Current	20.4	Done	82	50	100	50	91	87	52	33	50	87	67	95	100	77	10	56	100	100	25	68.091	70.5	70.25
1.36	52.43	3	68	164	25.3	6870	55.3	203	14	42.4	2.4	2.3	118	75	0.01	2=Unemployed	2	3=Former	26.3	Done	100	50	100	100	97	100	73	0	75	93	100	95	100	100	50	64	100	100	70	80.727	86.25	83.5
1.22	61.23	2	81	176	26.1	4090	62.1	156	12.5	37.5	0.7	0.6	135	75	0.1	1=Employed	2	3=Former	17.9	Done	98	50	100	100	100	100	85	83	56	80	100	95	100	90	50	88	100	63	70	86.545	83.75	80.25
2.43	30.18	4	75	175	24.5	10050	67.4	416	11.8	33.9	1.6	1.2	147	98	0.06	1=Employed	2	3=Former	17.4	Done	86	50	100	63	88	87	83	33	25	67	100	95	100	58	20	48	100	75	40	71.091	68.25	65.75
1.57	32.86	4	55.2	160	21.6	5490	71.1	158	13.5	40.3	2.4	2.1	125	65	0.04	1=Employed	2	1=Never	24.5	Done	95	0	0	75	75	47	95	50	31	67	67	95	100	90	10	56	100	100	55	54.727	73.75	77.75
2.25	31.56	4	59.3	167	21.3	7840	66.3	344	11.3	32.9	1.3	1	118	74	0.01	1=Employed	2	3=Former	12.4	Done	80	100	100	88	84	73	68	50	25	60	83	90	100	78	35	60	33	50	35	73.727	75.75	44.5
3	15.61	5	80	154	33.7	7630	59.3	244	9.9	30.8	1.8	1.2	150	75	0.05	2=Unemployed	2	1=Never	12	Done	100	0	0	100	100	93	95	50	81	67	100	90	75	100	55	80	100	100	75	71.455	80	88.75
0.72	85.74	2	69	155	28.7	5940	51.6	317	13.9	42.6	1.9	1.8	118	73	0.13	1=Employed	4	1=Never	23.8	Done	82	100	0	75	100	87	95	67	75	80	100	100	100	100	40	52	100	100	40	78.273	85	73
0.64	106.87	1	56.8	165.2	20.8	7390	64	217	14.4	43.7	1.8	1.7	146	93	0.01	1=Employed	4	2=Current	24.9	Done	89	100	50	62	78	93	70	50	37	60	33	90	50	90	15	32	0	75	15	65.636	61.25	30.5
1.53	47.85	3	54	171	18.5	4980	73.7	156	12.8	40	1	0.9	132	89	0.04	1=Employed	3	1=Never	11.9	Done	100	100	100	100	100	100	87	100	75	87	100	95	100	100	55	76	100	100	65	95.364	87.5	85.25
0.75	79.37	2	56	162.9	21.1	6160	55.5	217	12.1	38.1	0.7	0.6	122	75	0.01	2=Unemployed	3	1=Never	21.5	Not Done	.	.	.	.	.	.	.	.	.	.	.	.	.	.	.	.	.	.	.	.	.	.
0.75	83.19	2	58	154	24.5	8640	77	153	15.1	45.6	1.5	1.5	117	81	0.25	2=Unemployed	3	1=Never	17.3	Done	84	0	0	50	94	80	57	50	75	93	100	75	100	77	20	76	100	100	75	62.091	68	87.75
1.12	47.82	3	52	147	24.1	4920	47.7	286	11.1	34	1.3	1	118	66	0.74	1=Employed	2	1=Never	35.6	Done	77	50	0	88	56	87	83	33	56	100	100	55	100	45	25	84	100	38	30	66.364	56.25	63
4.45	13.35	6	62	160	24.2	6770	71.9	376	10.6	33.8	2.6	2	136	66	0.1	1=Employed	2	1=Never	11.9	Done	41	100	0	75	44	73	43	100	63	73	50	70	50	58	50	56	0	63	25	60.182	57	36
1.43	49.95	3	64.3	167	23.1	10050	75.5	189	12.8	37.2	0.7	0.6	149	80	0.08	1=Employed	5	2=Current	21	Done	84	100	63	75	81	93	73	50	44	73	67	95	100	100	45	68	100	100	60	73	85	82
1.73	28.79	5	53.6	151	23.5	6610	63.3	191	10.8	34.4	1.7	1.3	108	63	0.01	2=Unemployed	2	1=Never	28.8	Not Done	.	.	.	.	.	.	.	.	.	.	.	.	.	.	.	.	.	.	.	.	.	.
1.37	39.2	4	78	163	29.4	7490	49.7	316	9.9	30.8	1.1	0.8	138	87	0.01	2=Unemployed	3	1=Never	14.4	Done	68	50	0	50	75	87	88	50	56	53	67	70	75	58	5	28	0	75	25	58.545	52	32
14.83	3.72	6	76	171	26	6060	77.5	227	9.3	29.5	5.5	3.6	140	77	0.22	2=Unemployed	3	1=Never	8.6	Not Done	.	.	.	.	.	.	.	.	.	.	.	.	.	.	.	.	.	.	.	.	.	.
0.91	86.5	2	90	173	30.1	6700	54.9	223	16.5	50	2.2	2.4	150	80	0.65	1=Employed	4	3=Former	19	Done	100	100	100	100	100	100	68	83	88	80	67	100	100	100	80	72	100	100	65	89.636	95	84.25
2.32	28.76	5	73	162	27.8	10800	63.8	268	14.7	42.9	1.3	1.2	131	71	0.01	1=Employed	3	3=Former	10.9	Done	73	100	0	75	94	53	58	50	25	73	67	75	50	68	25	60	100	75	40	60.727	54.5	68.75
1.01	55.18	3	57	157	23.1	3970	52.2	221	11.5	36.3	1	0.8	144	90	0.19	1=Employed	3	1=Never	16.9	Not Done	.	.	.	.	.	.	.	.	.	.	.	.	.	.	.	.	.	.	.	.	.	.
1.38	39.13	4	64.4	160.7	24.9	4900	57	296	15.1	45.3	2	2	119	79	0.01	1=Employed	1	1=Never	20.5	Done	100	100	0	75	86	80	100	50	69	80	67	95	100	100	70	76	100	87	50	73.364	91.25	78.25
0.67	99.59	1	47.5	159.8	18.6	4350	40.9	179	12.7	36.8	1.2	1	136	100	0.04	2=Unemployed	5	1=Never	17.1	Done	60	0	100	100	78	67	57	100	25	13	0	45	75	57	0	36	100	25	30	54.545	44.25	47.75
2.01	25.1	5	73	150	32.4	6420	60.1	289	12.1	38.7	2.2	1.9	138	80	0.01	2=Unemployed	1	1=Never	19.2	Not Done	.	.	.	.	.	.	.	.	.	.	.	.	.	.	.	.	.	.	.	.	.	.
1.25	46.14	3	59	161	22.8	5000	71.2	193	11.1	34.5	1.1	0.8	139	96	0.01	1=Employed	4	1=Never	19.8	Done	73	50	75	25	81	73	55	0	69	53	33	95	33	65	15	52	33	62	15	53.364	52	40.5
0.97	76.74	2	73	173	24.4	6280	66.3	220	15.1	46.2	1.7	1.7	122	85	0.01	1=Employed	2	3=Former	38	Done	95	50	50	100	91	93	75	67	100	93	100	90	100	100	50	60	100	100	50	83.091	85	77.5
0.76	81.93	2	61	152.5	26.2	4410	65.5	195	11	37.5	1.2	1	134	84	0.16	1=Employed	3	1=Never	23.1	Done	70	50	0	75	91	73	60	50	56	67	33	90	100	87	35	44	100	87	55	56.818	78	71.5
1.19	63.01	2	91.8	177.3	29.2	7450	54.1	324	15.2	46.8	1.5	1.6	133	88	0.06	1=Employed	4	2=Current	18.6	Done	98	100	100	100	100	100	75	83	100	67	67	100	100	100	50	72	100	100	45	90	87.5	79.25
0.7	87.53	2	59	161	22.8	4480	47.6	210	13.1	39.1	1.4	1.2	131	92	0.11	1=Employed	4	1=Never	16.5	Done	68	100	62	75	100	93	62	67	75	87	100	90	100	77	30	68	100	75	60	80.818	74.25	75.75
0.7	98.25	1	67.8	163.8	25.3	9280	69.9	362	13.1	38.5	1.8	1.5	109	77	0.8	1=Employed	4	1=Never	21.3	Not Done	.	.	.	.	.	.	.	.	.	.	.	.	.	.	.	.	.	.	.	.	.	.
1.52	34.43	4	64	158	25.6	4850	70.7	119	10.8	34.3	1.7	1.3	138	77	0.16	1=Employed	2	1=Never	16.4	Done	100	50	87	75	72	100	72	67	19	33	83	90	100	100	35	64	100	62	60	68.909	81.25	71.5
2.22	35.98	4	70	176	22.6	10680	70.9	311	14.2	42.9	1.4	1.3	136	82	0.17	1=Employed	4	1=Never	15.8	Done	100	100	0	62	91	93	60	33	44	60	67	50	100	100	15	52	100	100	45	64.545	66.25	74.25
1.25	62.46	2	74	182	22.3	4240	55.3	210	14.3	43.5	1.2	1.2	136	101	0.01	1=Employed	4	3=Former	32.2	Done	100	100	100	75	100	100	95	50	100	100	67	100	100	100	75	84	100	100	80	89.727	93.75	91
3.69	17.26	5	72.5	172	24.5	9060	72.8	228	11	32	1.6	1.1	157	91	0.07	1=Employed	4	3=Former	36.8	Done	77	100	0	75	84	100	63	50	50	80	67	90	100	100	30	64	100	75	40	67.818	80	69.75
1.2	66.08	2	92.3	175	30.1	8870	50.9	257	15.1	45.6	1.6	1.6	123	76	0.18	1=Employed	5	3=Former	21.7	Not Done	.	.	.	.	.	.	.	.	.	.	.	.	.	.	.	.	.	.	.	.	.	.
1.22	61.9	2	77	176	24.9	4430	54	182	14.5	43.8	1.6	1.6	139	96	0.01	1=Employed	2	3=Former	22.4	Done	100	100	50	100	97	100	75	100	69	80	83	100	100	100	85	88	100	75	90	86.727	96.25	88.25
1.07	51.63	3	60	156	24.7	5030	61.8	141	10.6	31.7	.	.	164	106	0.39	2=Unemployed	3	1=Never	22.7	Not Done	.	.	.	.	.	.	.	.	.	.	.	.	.	.	.	.	.	.	.	.	.	.
3.02	19.55	5	73	161	28.2	9240	65.3	303	9.8	30.7	1.8	1.2	120	80	0.16	2=Unemployed	1	3=Former	4.4	Done	46	50	100	50	66	80	33	67	25	47	33	80	100	75	10	40	100	50	20	54.273	66.25	52.5
3.26	13.9	6	59	151	25.9	7670	70.9	207	10.4	32	1.3	0.9	117	58	0.39	1=Employed	1	1=Never	14	Not Done	.	.	.	.	.	.	.	.	.	.	.	.	.	.	.	.	.	.	.	.	.	.
1.8	39.52	4	67	171	22.9	7830	49	163	15.6	47.1	1.7	1.8	111	71	0.01	1=Employed	5	1=Never	29.2	Not Done	.	.	.	.	.	.	.	.	.	.	.	.	.	.	.	.	.	.	.	.	.	.
3.85	12.06	6	73	166	26.5	6940	45	240	11.2	35.8	2.2	1.8	140	90	0.13	2=Unemployed	2	1=Never	8.6	Done	61	50	50	88	53	80	65	67	0	80	67	50	25	33	45	52	0	50	45	60.091	38.25	36.75
3.76	16.89	5	76	169	26.6	6250	64.2	142	9.1	27.8	1.3	0.8	153	88	0.03	1=Employed	4	3=Former	16.5	Done	91	100	0	100	100	93	63	67	69	80	67	90	25	100	45	68	100	75	30	75.455	65	68.25
0.92	91.59	1	65	169	22.8	6760	54.2	274	14.5	42.5	.	.	112	67	.	1=Employed	4	2=Current	15.69	Done	75	100	100	100	91	87	70	83	38	53	67	95	100	100	30	64	100	75	35	78.545	81.25	68.5
3.47	17.84	5	61	169	21.4	2650	61.2	103	10	30.3	.	.	116	82	.	1=Employed	5	3=Former	15.42	Done	93	0	63	100	75	93	98	67	50	80	100	90	50	90	30	72	33	88	35	74.455	65	57
2.15	31.3	4	82	160	32	4430	58	112	11.8	35.5	.	.	135	80	.	1=Employed	4	3=Former	13.68	Done	93	100	75	100	94	93	95	67	94	80	83	85	100	78	70	76	100	100	65	88.545	83.25	85.25
1.56	50.33	3	82	166	29.8	8990	57	215	15.1	43.3	.	.	135	80	.	1=Employed	3	3=Former	19.18	Done	100	100	100	75	94	80	75	50	56	53	67	95	100	100	50	52	100	63	35	77.273	86.25	62.5
3.49	17.84	5	60	163	22.6	6420	66.2	228	11.2	34.2	.	.	128	90	.	1=Employed	4	3=Former	21.16	Done	93	50	0	88	94	87	98	67	63	67	67	65	100	45	10	60	100	75	60	70.364	55	73.75
3.39	18.57	5	63	166	22.9	6740	64.5	399	9.8	30	.	.	125	80	.	1=Employed	5	3=Former	37.81	Done	100	0	25	100	88	60	95	33	63	53	67	85	50	100	35	28	33	75	35	62.182	67.5	42.75
3.01	15.97	5	58	163	21.8	7350	56.6	257	11.6	35.6	.	.	115	80	.	2=Unemployed	4	1=Never	20.8	Done	39	0	0	100	66	40	15	0	19	20	17	85	50	68	5	20	0	63	0	28.727	52	20.75
1.78	38.2	4	68	171	23.3	6740	43.1	215	14.3	43.7	.	.	127	84	.	2=Unemployed	5	2=Current	17.44	Done	95	50	0	100	100	100	90	67	81	67	100	85	75	90	45	52	100	100	50	77.273	73.75	75.5
5.1	12.38	6	74	170	25.6	9340	64.4	280	10.5	31.8	.	.	112	80	.	1=Employed	3	1=Never	.	Not Done	.	.	.	.	.	.	.	.	.	.	.	.	.	.	.	.	.	.	.	.	.	.
1.25	42.75	4	65	162	24.8	6760	60.6	223	12.9	37.4	.	.	120	70	.	2=Unemployed	4	1=Never	15.46	Done	80	50	100	100	100	100	43	67	100	80	67	95	100	55	15	64	100	100	50	80.636	66.25	78.5
2.02	33.42	4	69.6	174	23	4700	47.4	191	14.2	42.3	.	.	122	80	.	1=Employed	4	2=Current	14.77	Done	82	100	0	100	63	87	88	83	56	73	67	80	50	100	45	60	0	75	40	72.636	68.75	43.75
1.93	34.79	4	61	158	24.4	4960	56.7	101	10.5	31.6	.	.	140	80	.	1=Employed	4	3=Former	22.2	Done	98	50	0	50	94	100	98	67	69	87	100	80	100	90	30	72	100	100	65	73.909	75	84.25
1.68	43.47	4	74	168	26.2	5610	58.1	246	15.5	45.4	1.4	1.4	123	91	.	1=Employed	4	3=Former	15.31	Done	95	100	100	100	100	93	95	0	100	73	67	100	100	100	80	60	100	100	45	83.909	95	76.25
1.28	55.4	3	78	177	24.9	5180	52.7	173	12.7	38.2	.	.	139	76	.	2=Unemployed	4	1=Never	12.06	Done	98	50	0	50	100	100	98	50	100	93	100	100	100	88	65	84	100	100	60	76.273	88.25	86
3.12	16.69	5	57	162	21.7	2950	49.8	177	8.1	25.5	0.9	0.5	110	80	.	1=Employed	5	1=Never	14.6	Done	98	100	0	100	100	100	100	83	88	93	67	95	100	100	35	60	100	100	60	84.455	82.5	80
2.75	22.86	5	75.8	169	26.5	10460	64.1	331	10.5	31.7	.	.	112	80	.	1=Employed	5	3=Former	17.6	Done	89	100	50	50	100	100	85	100	100	80	100	95	100	100	45	88	100	100	55	86.727	85	85.75
1.78	38.92	4	55	171	18.8	7480	63.1	228	13.4	40.4	.	.	129	88	.	2=Unemployed	4	1=Never	19.94	Done	82	0	50	100	88	100	68	50	75	93	67	90	100	68	45	68	100	75	60	70.273	75.75	75.75
4.61	13.85	6	73	170	25.3	6860	71.3	308	11.2	33.9	1.2	0.9	131	73	.	1=Employed	4	2=Current	13.82	Done	95	100	100	38	94	100	80	33	69	100	83	95	100	100	60	88	100	100	60	81.091	88.75	87
1.47	36.9	4	50	154	21.1	3020	48.5	224	11.9	37.8	1	0.8	120	80	.	2=Unemployed	3	1=Never	12.2	Done	50	0	0	75	84	47	48	50	38	53	67	60	50	68	35	56	0	75	10	46.545	53.25	35.25
2.5	19.85	5	58.6	157	23.8	4230	51.3	125	9.6	29.6	0.9	0.6	114	77	.	2=Unemployed	5	1=Never	19.07	Done	93	0	0	100	88	100	90	67	31	87	100	80	50	33	35	60	100	88	30	68.727	49.5	69.5
1.43	54.23	3	63	175	20.6	5180	54.8	191	14.5	43.2	.	.	121	88	.	2=Unemployed	3	3=Former	30.18	Done	98	50	88	75	84	93	75	83	38	73	83	95	100	100	45	76	100	100	35	76.364	85	77.75
1.32	39.79	4	62	156	25.5	7440	66.8	261	13.8	41.7	.	.	126	80	.	2=Unemployed	4	1=Never	12.4	Done	93	0	0	100	100	100	0	100	100	93	100	80	0	33	50	64	100	100	70	71.455	40.75	83.5
1.44	35.68	4	54	153	23.1	5260	51.2	295	12.3	36.7	.	.	120	80	.	2=Unemployed	4	1=Never	10.97	Done	84	50	0	63	91	100	40	50	69	67	67	80	0	70	50	72	67	75	45	61.909	50	64.75
1.34	61.02	2	63	176	20.3	6530	61.8	331	12.5	35.1	.	.	110	80	.	1=Employed	3	1=Never	13.81	Done	93	50	0	100	100	93	95	83	100	80	67	95	100	68	45	72	100	100	45	78.273	77	79.25
10.86	5.04	6	62	173	20.7	6420	66.9	227	9.8	30.3	1.3	0.9	120	80	.	1=Employed	4	3=Former	14.71	Done	91	100	100	88	97	93	35	100	69	73	100	95	100	100	70	60	100	88	55	86	91.25	75.75
2.05	33.88	4	60	162	22.9	6270	51.2	226	15.1	46.1	1.9	1.9	120	80	.	1=Employed	4	1=Never	18.01	Done	80	100	100	100	94	100	68	83	81	87	67	100	100	78	25	52	100	88	50	87.273	75.75	72.5
2.34	29.19	5	61	173	20.4	6010	58.4	193	11.6	34.4	1.4	1.1	101	80	.	2=Unemployed	4	3=Former	12.55	Done	95	0	100	100	69	93	95	100	13	73	100	85	100	100	25	76	100	75	45	76.182	77.5	74
1.81	38.05	4	67	160	26.2	8100	59.2	302	14.2	41.7	.	.	135	80	.	2=Unemployed	3	3=Former	14.36	Done	98	50	0	100	91	100	73	100	100	67	100	50	75	80	55	68	100	100	60	79.909	65	82
3.61	16.65	5	62.5	162	23.8	4290	61.5	141	10.7	31.7	3	2.1	122	80	.	2=Unemployed	5	1=Never	13.24	Done	93	0	0	75	88	67	78	33	50	60	67	95	100	100	40	64	100	88	50	55.545	83.75	75.5
1.8	37.38	4	70	167	25.1	4150	63	230	14.8	44.8	1.8	1.8	128	80	.	1=Employed	4	3=Former	23.09	Done	91	50	100	100	100	100	68	67	100	100	67	85	100	88	55	72	100	100	45	85.727	82	79.25
1.72	39.62	4	67	165	24.6	3400	45.6	225	14	41.1	1.6	1.5	140	90	.	1=Employed	5	1=Never	13.7	Done	98	50	100	88	100	100	100	83	75	67	100	95	100	78	45	72	100	88	50	87.364	79.5	77.5
1.77	39.85	4	95.6	180	29.5	5490	68.7	139	13.8	42.3	.	.	128	80	.	1=Employed	4	1=Never	15.1	Done	82	100	38	100	88	87	85	100	75	87	100	90	75	100	40	100	67	100	50	85.636	76.25	79.25
1.6	35.35	4	65	164	24.2	6980	58.9	218	12.6	38.3	1.2	1	131	80	.	2=Unemployed	4	1=Never	16.55	Done	100	50	0	100	91	100	73	50	31	87	67	100	75	80	50	56	100	88	50	68.091	76.25	73.5
1.99	33.9	4	64	167	22.9	4660	57.4	185	9.7	29.7	1.4	0.9	138	80	.	2=Unemployed	4	3=Former	14.59	Done	86	0	100	100	88	73	75	67	50	67	83	75	100	100	25	72	100	88	50	71.727	75	77.5
1.16	65.37	2	77	175	25.1	5510	58.7	184	14.6	42.8	.	.	132	86	.	1=Employed	4	3=Former	17.66	Done	100	100	0	100	97	93	80	83	81	93	67	90	100	100	70	60	100	100	70	81.273	90	82.5
1.1	70.29	2	82.5	179	25.7	6020	54.6	289	14.7	43.7	.	.	130	80	.	1=Employed	4	1=Never	13.65	Done	100	100	100	100	100	100	88	100	63	60	67	95	100	78	35	72	100	100	65	88.909	77	84.25
2.53	26.11	5	63	165	23.1	7710	56	150	12.1	35.8	2.5	2	124	76	.	1=Employed	4	3=Former	19.83	Done	100	50	0	88	88	87	85	50	75	87	67	95	50	100	30	48	0	88	25	70.636	68.75	40.25
[truncated: 239 more rows]
